# Supplementary material for: Ultrafast solvent migration in an iron complex revealed by nonadiabatic dynamics simulations
Source: Chem Sci. 2025 May 13;16(24):11128–37. doi: 10.1039/d5sc01174d (PMC12100520; doi:10.1039/d5sc01174d)
Supplement: SC-016-D5SC01174D-s002 [file SC-016-D5SC01174D-s002.zip]

Archive with 6 entries (6 files):
- GAUSSIAN_freq.com
- GAUSSIAN_LVC_param_eq_geom_master1.com
- GAUSSIAN_opt.com
- ORCA_SOC.inp
- sharc_input
- LVC.template
