# Supplementary material for: Ultrafast solvent migration in an iron complex revealed by nonadiabatic dynamics simulations
Source: Chem Sci. 2025 May 13;16(24):11128–37. doi: 10.1039/d5sc01174d (PMC12100520; doi:10.1039/d5sc01174d)
Supplement: SC-016-D5SC01174D-s002 [file SC-016-D5SC01174D-s002.zip › ORCA_SOC.inp]

! def2-SVP  B3lyp   verytightscf defgrid3 D3 nousesym 
%pal
  nprocs 20
end

%maxcore 6000

%method
frozencore -50
end

%tddft
tda true
tprint 0.0001
triplets true
nroots 20
dosoc true
printlevel 3
CPCMEQ false
LRCPCM true
end

%output
Print[ P_Overlap ] 1
Print[ P_MOs ] 1
end

%scf
maxiter 700
end

%coords
Ctyp xyz
units bohrs
charge -2
mult 1
coords
C         0.000000000      4.962602000     -0.573982000
C         0.000000000      6.556486000     -2.663715000
C         0.000000000     -4.962600000     -0.573993000
C         0.000000000     -1.380576000     -3.141368000
C         0.000000000      1.380581000     -3.141364000
C         0.000000000      2.886629000     -5.327429000
C         0.000000000     -2.886618000     -5.327434000
C         0.000000000     -5.507195000     -5.101589000
C         0.000000000     -6.556478000     -2.663730000
C         0.000000000      5.507206000     -5.101576000
N         0.000000000      2.419491000     -0.781328000
N         0.000000000     -2.419491000     -0.781334000
H         0.000000000     -1.993864000     -7.190113000
H         0.000000000     -6.711379000     -6.784393000
H         0.000000000     -5.676319000      1.366656000
H         0.000000000      8.604205000     -2.373839000
H         0.000000000     -8.604201000     -2.373856000
H         0.000000000      1.993879000     -7.190109000
H         0.000000000      6.711394000     -6.784378000
H         0.000000000      5.676317000      1.366667000
Fe        0.000000000     -0.000002000      2.044603000
C         0.000000000      2.644514000      4.552523000
N         0.000000000      4.386464000      5.934447000
C        -3.706561000     -0.000002000      2.083989000
N        -5.920094000     -0.000002000      1.908516000
C         3.706561000     -0.000002000      2.083989000
N         5.920094000     -0.000002000      1.908516000
C         0.000000000     -2.644523000      4.552518000
N         0.000000000     -4.386475000      5.934437000
end
end


%method
LDAOpt C_VWN5
ScalHFX 0.15
end

%cpcm
epsilon 1.7689
refrac 1.33
surfacetype vdw_gaussian
radius[1] 1.44
radius[6] 2.04
radius[7] 1.851
radius[8] 1.824
radius[16] 2.16
radius[26] 2.4
num_leb 770
scale_gauss 1.
pmin 0.07
end

%basis
newgto Fe "def2-TZVP" end
end
