# Supplementary material for: Ultrafast solvent migration in an iron complex revealed by nonadiabatic dynamics simulations
Source: Chem Sci. 2025 May 13;16(24):11128–37. doi: 10.1039/d5sc01174d (PMC12100520; doi:10.1039/d5sc01174d)
Supplement: SC-016-D5SC01174D-s002 [file SC-016-D5SC01174D-s002.zip › sharc_input]

printlevel 2

geomfile "geom"
veloc external
velocfile "veloc"

nstates 6 0 7 
actstates 6 0 7 
state 2 mch
coeff auto
rngseed -32011

ezero     -81.1559995946
tmax 5000.000000
stepsize 0.500000
nsubsteps 25

atommask external
atommaskfile "atommask"

surf diagonal
coupling overlap
nogradcorrect
ekincorrect parallel_vel
reflect_frustrated none
decoherence_scheme edc
decoherence_param 0.1
hopping_procedure sharc
notrack_phase
grad_all
select_directly
write_overlap
output_format netcdf_separate_nuc
output_dat_steps 2 1400 10
output_dat_steps_nuc 10 1400 50
nowrite_restart_files
