# Supplementary material for: Ultrafast solvent migration in an iron complex revealed by nonadiabatic dynamics simulations
Source: Chem Sci. 2025 May 13;16(24):11128–37. doi: 10.1039/d5sc01174d (PMC12100520; doi:10.1039/d5sc01174d)
Supplement: SC-016-D5SC01174D-s002 [file SC-016-D5SC01174D-s002.zip › LVC.template]

/user/severin/workdir/FeCNbipy/calculations/freq_eps_1.7689/V0.txt
21 0 20
epsilon
41
  1   1  0.0000000000
  1   2  0.0403286880
  1   3  0.0447716790
  1   4  0.0619446290
  1   5  0.0746194640
  1   6  0.0790551060
  1   7  0.0793711500
  1   8  0.0851150660
  1   9  0.0901644200
  1  10  0.1051434370
  1  11  0.1110747750
  1  12  0.1152788960
  1  13  0.1215740520
  1  14  0.1230991480
  1  15  0.1238488340
  1  16  0.1280162050
  1  17  0.1282734500
  1  18  0.1306254060
  1  19  0.1332640060
  1  20  0.1339953170
  1  21  0.1341680390
  3   1  0.0294766180
  3   2  0.0319645460
  3   3  0.0376533380
  3   4  0.0704484180
  3   5  0.0704704680
  3   6  0.0760490120
  3   7  0.0776108580
  3   8  0.0787721360
  3   9  0.0833253750
  3  10  0.0876544430
  3  11  0.0918548890
  3  12  0.1031112010
  3  13  0.1090425390
  3  14  0.1097224010
  3  15  0.1125373980
  3  16  0.1196557380
  3  17  0.1205377210
  3  18  0.1239296820
  3  19  0.1260648170
  3  20  0.1263036870
kappa
1120
  1   2    10  4.83737e-04
  1   2    14 -4.44228e-04
  1   2    18 -1.07185e-03
  1   2    21 -5.44546e-04
  1   2    22  1.70526e-04
  1   2    25 -1.13139e-03
  1   2    26 -1.19426e-03
  1   2    31  2.33713e-03
  1   2    37 -3.32297e-04
  1   2    42 -1.71065e-03
  1   2    46  5.62085e-04
  1   2    53 -2.88802e-04
  1   2    57  3.56545e-04
  1   2    59 -4.27138e-04
  1   2    62 -1.34898e-03
  1   2    63  7.07915e-04
  1   2    66 -1.30011e-04
  1   2    67 -1.95619e-03
  1   2    68 -1.50066e-03
  1   2    71 -3.60184e-03
  1   2    72  3.07930e-03
  1   2    75  3.55689e-03
  1   2    77  3.77040e-04
  1   2    79  3.84515e-04
  1   2    81  3.30903e-04
  1   2    83  1.08134e-04
  1   2    85  2.47064e-04
  1   2    87 -1.38597e-04
  1   3    10  4.14986e-04
  1   3    14 -2.65058e-04
  1   3    18 -1.28632e-03
  1   3    21 -5.50570e-04
  1   3    22  4.89806e-04
  1   3    25 -1.15482e-03
  1   3    26 -1.46698e-03
  1   3    31  1.78852e-03
  1   3    37 -1.40972e-03
  1   3    42 -1.64091e-03
  1   3    46  5.35502e-04
  1   3    53 -1.79649e-04
  1   3    57  2.78763e-04
  1   3    59 -4.79903e-04
  1   3    62 -1.45632e-03
  1   3    63  3.47807e-04
  1   3    66 -3.61325e-04
  1   3    67 -1.78939e-03
  1   3    68 -1.44611e-03
  1   3    71 -3.50995e-03
  1   3    72  3.09953e-03
  1   3    75  3.26148e-03
  1   3    77  8.78489e-05
  1   3    79  7.14415e-04
  1   3    81  2.64977e-04
  1   3    83 -1.14659e-05
  1   3    85  4.20502e-04
  1   3    87 -1.78215e-04
  1   4    10  8.69296e-04
  1   4    14  2.73334e-05
  1   4    18 -1.29527e-03
  1   4    21  4.36559e-04
  1   4    22  2.86265e-04
  1   4    25 -2.46506e-03
  1   4    26 -7.64767e-04
  1   4    31  2.78473e-03
  1   4    37 -1.77789e-03
  1   4    42 -1.74621e-03
  1   4    46  3.22046e-04
  1   4    53  1.25984e-03
  1   4    57  9.28339e-05
  1   4    59 -8.32179e-04
  1   4    62  9.30009e-04
  1   4    63  1.73365e-03
  1   4    66  2.63117e-03
  1   4    67 -2.25221e-03
  1   4    68 -2.41955e-03
  1   4    71  8.44264e-04
  1   4    72 -2.81773e-04
  1   4    75  3.95871e-03
  1   4    77  2.11038e-04
  1   4    79 -4.12101e-05
  1   4    81  2.83350e-04
  1   4    83 -2.84734e-04
  1   4    85  4.10502e-04
  1   4    87 -4.31284e-04
  1   5    10  6.90264e-04
  1   5    14 -6.84851e-04
  1   5    18 -1.18200e-03
  1   5    21 -4.05376e-04
  1   5    22 -4.67673e-05
  1   5    25 -1.26901e-03
  1   5    26 -1.14054e-03
  1   5    31  2.63015e-03
  1   5    37 -5.50312e-04
  1   5    42 -1.58886e-03
  1   5    53  1.87550e-03
  1   5    57  5.07075e-04
  1   5    59 -1.13724e-03
  1   5    62  2.88850e-03
  1   5    63  8.09032e-04
  1   5    66  1.66183e-04
  1   5    67 -3.24669e-04
  1   5    68 -2.24243e-03
  1   5    71  4.62487e-03
  1   5    72 -5.65238e-03
  1   5    75  1.30311e-03
  1   5    77  4.06772e-04
  1   5    79  2.94249e-04
  1   5    81 -1.07137e-04
  1   5    83 -9.07097e-04
  1   5    85  5.68518e-04
  1   5    87 -7.97252e-04
  1   6    10  6.63463e-04
  1   6    14 -5.47983e-04
  1   6    18 -1.34737e-03
  1   6    21 -3.01122e-04
  1   6    22  3.07997e-04
  1   6    25 -1.20546e-03
  1   6    26 -1.50842e-03
  1   6    31  2.24685e-03
  1   6    37 -1.58902e-03
  1   6    42 -1.56041e-03
  1   6    46  4.51201e-05
  1   6    53  1.89966e-03
  1   6    57  3.57284e-04
  1   6    59 -1.09154e-03
  1   6    62  2.91415e-03
  1   6    63  7.62538e-04
  1   6    66  1.26734e-04
  1   6    67 -3.39120e-04
  1   6    68 -2.37839e-03
  1   6    71  4.83068e-03
  1   6    72 -5.86809e-03
  1   6    75  1.81270e-03
  1   6    77 -5.12038e-05
  1   6    79  6.62566e-04
  1   6    81 -9.24981e-05
  1   6    83 -1.08557e-03
  1   6    85  7.83694e-04
  1   6    87 -8.93973e-04
  1   7    10  6.65942e-04
  1   7    14 -3.36387e-04
  1   7    18 -1.20206e-03
  1   7    21 -3.62993e-04
  1   7    22  8.18144e-05
  1   7    25 -1.91547e-03
  1   7    26 -1.07852e-03
  1   7    31  2.28901e-03
  1   7    37 -1.23889e-03
  1   7    42 -1.40438e-03
  1   7    46 -2.69661e-04
  1   7    53  2.02897e-03
  1   7    57  5.37973e-04
  1   7    59 -1.32849e-03
  1   7    62  2.48498e-03
  1   7    63 -6.47801e-05
  1   7    66  3.18639e-04
  1   7    67 -3.88868e-04
  1   7    68 -1.73254e-03
  1   7    71  4.16235e-03
  1   7    72 -4.71101e-03
  1   7    75 -7.09856e-04
  1   7    77  3.85720e-04
  1   7    79  2.77470e-04
  1   7    81 -3.06005e-04
  1   7    83 -7.28224e-04
  1   7    85  4.74161e-04
  1   7    87 -6.31146e-04
  1   8    10  5.75663e-04
  1   8    14 -4.91896e-04
  1   8    18 -7.75319e-04
  1   8    21 -4.53527e-04
  1   8    22  2.65368e-04
  1   8    25 -1.87698e-03
  1   8    26 -1.39606e-03
  1   8    31  2.14536e-03
  1   8    37 -1.32772e-03
  1   8    42 -4.55712e-04
  1   8    46 -4.77437e-04
  1   8    53  1.79621e-03
  1   8    57  4.67339e-04
  1   8    59 -1.13955e-03
  1   8    62  2.02163e-03
  1   8    63 -1.59752e-03
  1   8    66  3.41152e-04
  1   8    67 -6.66980e-04
  1   8    68 -1.02788e-03
  1   8    71  3.80014e-03
  1   8    72 -3.77522e-03
  1   8    75 -2.89928e-03
  1   8    77 -4.18514e-05
  1   8    79  6.13977e-04
  1   8    81 -5.69171e-04
  1   8    83 -6.66069e-04
  1   8    85  5.81386e-04
  1   8    87 -4.72541e-04
  1   9    10  8.31904e-04
  1   9    14  2.82108e-05
  1   9    18 -1.24619e-03
  1   9    21 -6.05703e-04
  1   9    22  4.30751e-05
  1   9    25 -2.54707e-03
  1   9    26 -1.11688e-03
  1   9    31  2.35966e-03
  1   9    37 -2.08524e-03
  1   9    42 -1.48454e-03
  1   9    46 -4.74863e-04
  1   9    53  2.19784e-03
  1   9    57  5.04635e-04
  1   9    59 -1.32888e-03
  1   9    62  1.93365e-03
  1   9    63 -2.12370e-04
  1   9    66  3.25615e-04
  1   9    67 -4.13613e-04
  1   9    68 -1.46088e-03
  1   9    71  3.32017e-03
  1   9    72 -3.71170e-03
  1   9    75 -1.22932e-03
  1   9    77  3.00790e-04
  1   9    79 -4.69225e-05
  1   9    81 -3.43365e-04
  1   9    83 -5.54542e-04
  1   9    85  3.48280e-04
  1   9    87 -4.73332e-04
  1  10    10  1.18764e-03
  1  10    14  1.40692e-04
  1  10    18 -1.67115e-03
  1  10    21 -1.46447e-03
  1  10    22  1.12791e-04
  1  10    25 -1.69874e-03
  1  10    26 -1.88227e-03
  1  10    31  3.65177e-03
  1  10    37 -2.82928e-03
  1  10    42 -2.40233e-03
  1  10    46  2.06140e-04
  1  10    53  2.17409e-03
  1  10    57  6.36062e-04
  1  10    59 -1.09826e-03
  1  10    62  7.19164e-04
  1  10    63  8.34409e-04
  1  10    66 -6.07287e-04
  1  10    67  4.03687e-04
  1  10    68 -1.44152e-03
  1  10    71  1.44806e-03
  1  10    72 -1.47230e-03
  1  10    75  7.50853e-04
  1  10    77 -1.17617e-03
  1  10    79 -1.40994e-03
  1  10    81 -2.43445e-05
  1  10    83 -2.33095e-04
  1  10    85  1.37899e-04
  1  10    87 -2.72477e-04
  1  11    10 -2.34843e-04
  1  11    14  6.21092e-04
  1  11    18 -3.36032e-03
  1  11    21 -5.16174e-03
  1  11    22  1.30532e-03
  1  11    25 -2.81560e-03
  1  11    26  3.09481e-03
  1  11    31  1.35492e-04
  1  11    37 -7.58044e-04
  1  11    42 -2.80741e-03
  1  11    46  1.14955e-03
  1  11    53  3.35668e-03
  1  11    57  6.20527e-05
  1  11    59 -8.69862e-04
  1  11    62  2.11331e-04
  1  11    63  1.15302e-03
  1  11    66  4.11984e-04
  1  11    67  6.66602e-04
  1  11    68 -9.39739e-04
  1  11    71  1.16018e-03
  1  11    72  5.04553e-05
  1  11    75  2.88920e-04
  1  11    76 -1.99471e-05
  1  11    77  2.27669e-03
  1  11    79  5.63781e-04
  1  11    83  1.22614e-04
  1  11    85 -4.36031e-04
  1  11    87  2.73529e-04
  1  12    10 -3.52040e-04
  1  12    14 -5.30844e-04
  1  12    18 -1.21521e-03
  1  12    21 -5.34598e-04
  1  12    22 -8.04871e-04
  1  12    25 -1.41785e-03
  1  12    26 -1.68375e-03
  1  12    31  4.36503e-04
  1  12    37 -8.26706e-04
  1  12    42 -1.62465e-03
  1  12    46  3.94171e-04
  1  12    53 -1.05634e-04
  1  12    57  2.95900e-04
  1  12    59 -4.57967e-04
  1  12    62 -6.27153e-04
  1  12    63  1.04304e-03
  1  12    66  6.82236e-04
  1  12    67 -1.87113e-03
  1  12    68 -1.89306e-03
  1  12    71 -2.04922e-03
  1  12    72  2.11605e-03
  1  12    75  3.89002e-03
  1  12    76  1.39702e-05
  1  12    77 -2.65855e-03
  1  12    79 -2.58776e-03
  1  12    81  3.26150e-04
  1  12    83 -1.35023e-04
  1  12    85  4.02903e-04
  1  12    87 -1.96127e-04
  1  13    10  1.01310e-04
  1  13    14 -1.16460e-03
  1  13    18 -7.84253e-04
  1  13    21 -7.04170e-04
  1  13    22 -1.71275e-04
  1  13    25 -1.06932e-03
  1  13    26 -1.02483e-04
  1  13    31  2.74126e-03
  1  13    37  1.28393e-03
  1  13    42 -8.71554e-04
  1  13    46  4.38891e-04
  1  13    53 -1.04777e-03
  1  13    57  3.17387e-04
  1  13    59 -2.41762e-04
  1  13    62 -1.28365e-03
  1  13    63  2.89838e-04
  1  13    66 -2.86765e-05
  1  13    67 -2.27000e-03
  1  13    68 -1.60850e-03
  1  13    71 -3.50051e-03
  1  13    72  3.11054e-03
  1  13    75  3.66537e-03
  1  13    77 -4.69495e-04
  1  13    79 -3.31589e-03
  1  13    81  2.64452e-04
  1  13    83 -1.46525e-04
  1  13    85  5.32649e-04
  1  13    87 -1.45153e-04
  1  14    10  4.22492e-04
  1  14    14  3.79670e-04
  1  14    18 -1.94474e-03
  1  14    21 -2.27994e-03
  1  14    22  5.94886e-03
  1  14    25 -1.37064e-03
  1  14    26  3.73339e-04
  1  14    31  4.14754e-04
  1  14    37  8.91393e-04
  1  14    42 -1.88746e-03
  1  14    46  6.93972e-04
  1  14    53  1.89210e-03
  1  14    59 -5.53796e-04
  1  14    62  6.51926e-05
  1  14    63  8.20127e-04
  1  14    66  3.78077e-04
  1  14    67  1.67241e-04
  1  14    68 -6.85700e-04
  1  14    71  4.31726e-04
  1  14    72  2.01076e-04
  1  14    75  4.66303e-04
  1  14    77  6.03945e-04
  1  14    79  1.95998e-03
  1  14    83  6.99002e-05
  1  14    85 -2.51067e-04
  1  14    87  2.58019e-04
  1  15    10  8.01736e-05
  1  15    14  4.55857e-04
  1  15    18 -2.60697e-03
  1  15    21 -3.50420e-03
  1  15    22  3.15237e-03
  1  15    25 -2.14560e-03
  1  15    26  1.48474e-03
  1  15    31 -2.96480e-05
  1  15    37 -4.66522e-04
  1  15    42 -2.46233e-03
  1  15    46  9.05836e-04
  1  15    53  2.57292e-03
  1  15    57  5.57475e-05
  1  15    59 -7.24586e-04
  1  15    62  1.48255e-04
  1  15    63  1.20656e-03
  1  15    66  5.50014e-04
  1  15    67  3.65936e-04
  1  15    68 -8.63195e-04
  1  15    71  7.05508e-04
  1  15    72  2.49347e-04
  1  15    75  4.49544e-04
  1  15    76 -1.19410e-05
  1  15    77  1.05927e-03
  1  15    79  9.11731e-04
  1  15    81  5.20250e-05
  1  15    83  1.38357e-04
  1  15    85 -5.29750e-04
  1  15    87  3.59667e-04
  1  16    10 -1.57483e-04
  1  16    14 -1.94394e-04
  1  16    18 -1.09830e-03
  1  16    21 -4.13520e-04
  1  16    22 -3.97757e-04
  1  16    25 -1.83182e-03
  1  16    26  4.65933e-04
  1  16    31  5.42852e-04
  1  16    37 -4.94089e-04
  1  16    42 -1.23247e-03
  1  16    46  2.30004e-04
  1  16    53 -7.50113e-04
  1  16    57  3.34790e-04
  1  16    59 -3.42665e-04
  1  16    62 -1.16841e-03
  1  16    63  6.47916e-04
  1  16    66  3.36710e-04
  1  16    67 -2.26182e-03
  1  16    68 -1.48829e-03
  1  16    71 -3.47415e-03
  1  16    72  2.95437e-03
  1  16    75  3.56878e-03
  1  16    77  1.08388e-03
  1  16    79 -4.94953e-03
  1  16    81  2.98837e-04
  1  16    83 -2.28888e-05
  1  16    85  3.28677e-04
  1  16    87 -1.00144e-04
  1  17    10 -5.21600e-04
  1  17    14 -7.27872e-04
  1  17    18 -1.10461e-03
  1  17    21 -2.26503e-04
  1  17    22 -4.03898e-04
  1  17    25 -1.38663e-03
  1  17    26 -9.50802e-04
  1  17    31  1.47902e-03
  1  17    37 -1.41256e-03
  1  17    42 -1.00807e-03
  1  17    46  3.26376e-04
  1  17    53 -1.19026e-03
  1  17    57  2.19334e-04
  1  17    59 -3.20893e-04
  1  17    62 -1.25996e-03
  1  17    63  4.12342e-04
  1  17    66  2.61007e-04
  1  17    67 -2.35028e-03
  1  17    68 -1.74577e-03
  1  17    71 -3.55604e-03
  1  17    72  3.28733e-03
  1  17    75  3.69924e-03
  1  17    76  1.94082e-05
  1  17    77 -3.55073e-03
  1  17    79 -5.23990e-03
  1  17    81  2.89564e-04
  1  17    83 -1.21148e-04
  1  17    85  4.84169e-04
  1  17    87 -1.31903e-04
  1  18    10  5.63090e-04
  1  18    14 -5.10947e-04
  1  18    18 -1.08682e-03
  1  18    21 -4.42429e-04
  1  18    22 -2.56479e-04
  1  18    25 -2.64007e-03
  1  18    26 -1.45664e-03
  1  18    31  2.97212e-03
  1  18    37 -6.84734e-04
  1  18    42 -1.63365e-03
  1  18    46 -4.96137e-04
  1  18    53  2.11230e-03
  1  18    57  2.56286e-03
  1  18    59  8.19868e-05
  1  18    62  6.21606e-04
  1  18    63  2.14584e-03
  1  18    66  2.84937e-03
  1  18    67  1.22113e-03
  1  18    68 -1.30450e-03
  1  18    71  4.51602e-03
  1  18    72  2.27628e-03
  1  18    75  3.30790e-03
  1  18    77  2.88118e-04
  1  18    79 -4.83461e-04
  1  18    81  2.80993e-04
  1  18    83 -5.66249e-05
  1  18    85  1.14512e-03
  1  18    87 -4.37807e-04
  1  19    10  4.36561e-04
  1  19    14 -8.55638e-04
  1  19    18 -9.35587e-04
  1  19    21 -2.20080e-04
  1  19    22  2.06308e-04
  1  19    25 -1.80841e-03
  1  19    26 -1.40127e-03
  1  19    31  2.12822e-03
  1  19    37 -1.42789e-03
  1  19    42 -1.27683e-03
  1  19    46 -8.09614e-05
  1  19    53  4.15874e-04
  1  19    57  1.22432e-03
  1  19    59 -9.76964e-05
  1  19    62 -3.43052e-04
  1  19    63  1.29199e-03
  1  19    66  1.30955e-03
  1  19    67 -2.98455e-04
  1  19    68 -1.68812e-03
  1  19    71  6.57095e-04
  1  19    72  2.67471e-03
  1  19    75  3.94419e-03
  1  19    76  1.54476e-05
  1  19    77 -3.08620e-03
  1  19    79 -1.81527e-03
  1  19    81  3.40949e-04
  1  19    83 -7.34276e-05
  1  19    85  7.70131e-04
  1  19    87 -3.07647e-04
  1  20    10  6.21986e-04
  1  20    14 -9.59315e-05
  1  20    18 -1.33706e-03
  1  20    21 -1.77609e-04
  1  20    22 -5.05390e-05
  1  20    25 -3.38515e-03
  1  20    26 -1.28786e-03
  1  20    31  2.33750e-03
  1  20    37 -1.96679e-03
  1  20    42 -2.01099e-03
  1  20    46 -7.79929e-04
  1  20    53  2.82585e-03
  1  20    57  2.62472e-03
  1  20    59 -4.52477e-05
  1  20    62  9.03818e-04
  1  20    63  2.60107e-03
  1  20    66  3.53845e-03
  1  20    67  1.59010e-03
  1  20    68 -1.42204e-03
  1  20    71  5.59431e-03
  1  20    72  2.04531e-03
  1  20    75  3.47753e-03
  1  20    77  3.83935e-04
  1  20    79  1.04329e-04
  1  20    81  2.85863e-04
  1  20    83 -1.22865e-04
  1  20    85  1.23231e-03
  1  20    87 -4.78487e-04
  1  21    10  4.95970e-04
  1  21    14 -8.68232e-04
  1  21    18 -9.88681e-04
  1  21    21 -3.01611e-04
  1  21    22  2.87591e-04
  1  21    25 -1.92892e-03
  1  21    26 -1.44885e-03
  1  21    31  2.23164e-03
  1  21    37 -1.33196e-03
  1  21    42 -1.35369e-03
  1  21    46 -1.80313e-04
  1  21    53  8.00081e-04
  1  21    57  1.40431e-03
  1  21    59 -6.78915e-05
  1  21    62 -1.79064e-04
  1  21    63  1.40650e-03
  1  21    66  1.49421e-03
  1  21    67  1.17394e-04
  1  21    68 -1.59403e-03
  1  21    71  1.47339e-03
  1  21    72  2.49507e-03
  1  21    75  3.79641e-03
  1  21    76  1.30487e-05
  1  21    77 -2.54745e-03
  1  21    79 -1.31424e-03
  1  21    81  3.17878e-04
  1  21    83 -1.24949e-04
  1  21    85  8.81733e-04
  1  21    87 -3.36724e-04
  3   1    10  1.55033e-05
  3   1    14 -7.10799e-05
  3   1    18 -1.27047e-03
  3   1    21 -5.34456e-04
  3   1    22  2.75589e-04
  3   1    25 -1.41746e-03
  3   1    26 -9.40680e-04
  3   1    31  4.32547e-04
  3   1    37 -1.26139e-03
  3   1    42 -1.86560e-03
  3   1    46  2.73140e-04
  3   1    53 -5.67964e-04
  3   1    57  4.86241e-04
  3   1    59 -5.33665e-04
  3   1    62 -1.83439e-03
  3   1    63 -3.85615e-05
  3   1    66 -8.82079e-04
  3   1    67 -1.86637e-03
  3   1    68 -1.12822e-03
  3   1    71 -4.53191e-03
  3   1    72  3.66586e-03
  3   1    75  2.43922e-03
  3   1    77  7.03659e-04
  3   1    79  9.60668e-04
  3   1    81  2.20555e-04
  3   1    83  1.20592e-04
  3   1    85  2.76113e-04
  3   1    87 -8.45270e-05
  3   2    10  2.93356e-04
  3   2    14 -5.95707e-04
  3   2    18 -8.78751e-04
  3   2    21 -6.15298e-04
  3   2    22  2.33757e-04
  3   2    25 -7.65916e-04
  3   2    26 -1.04526e-03
  3   2    31  1.70623e-03
  3   2    37  3.68708e-05
  3   2    42 -1.42207e-03
  3   2    46  3.74813e-04
  3   2    53 -8.55201e-04
  3   2    57  4.95692e-04
  3   2    59 -3.20334e-04
  3   2    62 -1.72193e-03
  3   2    63 -5.41374e-05
  3   2    66 -1.07614e-03
  3   2    67 -1.78409e-03
  3   2    68 -1.07125e-03
  3   2    71 -4.32551e-03
  3   2    72  3.36399e-03
  3   2    75  2.57580e-03
  3   2    77  5.73638e-04
  3   2    79  7.91459e-04
  3   2    81  2.30417e-04
  3   2    83  1.12826e-04
  3   2    85  2.69777e-04
  3   2    87 -9.21277e-05
  3   3    10  2.51853e-04
  3   3    14 -4.46066e-04
  3   3    18 -1.11330e-03
  3   3    21 -6.62200e-04
  3   3    22  3.98110e-04
  3   3    25 -8.22099e-04
  3   3    26 -1.29839e-03
  3   3    31  1.29453e-03
  3   3    37 -9.82091e-04
  3   3    42 -1.40118e-03
  3   3    46  3.99692e-04
  3   3    53 -7.23119e-04
  3   3    57  3.89599e-04
  3   3    59 -3.53735e-04
  3   3    62 -1.82243e-03
  3   3    63 -2.96178e-04
  3   3    66 -1.25470e-03
  3   3    67 -1.74792e-03
  3   3    68 -1.12006e-03
  3   3    71 -4.30612e-03
  3   3    72  3.37550e-03
  3   3    75  2.63341e-03
  3   3    77  4.28361e-04
  3   3    79  9.57842e-04
  3   3    81  1.92696e-04
  3   3    83 -2.26654e-05
  3   3    85  4.58199e-04
  3   3    87 -1.49223e-04
  3   4    10  3.98485e-04
  3   4    14 -4.05849e-04
  3   4    18 -1.09167e-03
  3   4    21  1.41761e-04
  3   4    22 -6.23619e-05
  3   4    25 -1.84894e-03
  3   4    26 -6.89614e-04
  3   4    31  1.45609e-03
  3   4    37 -1.15696e-03
  3   4    42 -1.54423e-03
  3   4    46 -1.32808e-04
  3   4    53  1.59061e-03
  3   4    57  3.84556e-04
  3   4    59 -1.09307e-03
  3   4    62  2.90867e-03
  3   4    63  7.83328e-04
  3   4    66  9.47746e-04
  3   4    67 -1.06782e-03
  3   4    68 -2.33997e-03
  3   4    71  4.38797e-03
  3   4    72 -5.35150e-03
  3   4    75  1.60883e-03
  3   4    77  5.86288e-04
  3   4    79  4.98247e-04
  3   4    81 -6.05953e-05
  3   4    83 -9.10960e-04
  3   4    85  6.18826e-04
  3   4    87 -8.15738e-04
  3   5    10  6.74587e-04
  3   5    14 -7.69780e-04
  3   5    18 -9.21344e-04
  3   5    22 -2.63662e-05
  3   5    25 -1.31316e-03
  3   5    26 -8.59713e-04
  3   5    31  2.52627e-03
  3   5    37 -3.01050e-04
  3   5    42 -1.36855e-03
  3   5    46 -4.99201e-05
  3   5    53  1.53165e-03
  3   5    57  3.94803e-04
  3   5    59 -9.82556e-04
  3   5    62  3.03281e-03
  3   5    63  9.13217e-04
  3   5    66  6.09342e-04
  3   5    67 -7.41602e-04
  3   5    68 -2.33327e-03
  3   5    71  4.69048e-03
  3   5    72 -5.79801e-03
  3   5    75  1.85925e-03
  3   5    77  4.70729e-04
  3   5    79  4.14465e-04
  3   5    81 -4.33132e-05
  3   5    83 -9.62729e-04
  3   5    85  6.28177e-04
  3   5    87 -8.46714e-04
  3   6    10  6.58582e-04
  3   6    14 -6.12653e-04
  3   6    18 -5.74405e-04
  3   6    21 -1.00124e-04
  3   6    22  1.70818e-05
  3   6    25 -1.90389e-03
  3   6    26 -7.87685e-04
  3   6    31  2.50593e-03
  3   6    37 -2.90646e-04
  3   6    42 -3.97804e-04
  3   6    46 -5.94882e-04
  3   6    53  1.48454e-03
  3   6    57  5.33758e-04
  3   6    59 -1.13658e-03
  3   6    62  2.20802e-03
  3   6    63 -1.28046e-03
  3   6    66  6.27233e-04
  3   6    67 -8.68999e-04
  3   6    68 -1.07929e-03
  3   6    71  3.75528e-03
  3   6    72 -3.94190e-03
  3   6    75 -2.66954e-03
  3   6    77  4.45632e-04
  3   6    79  3.96274e-04
  3   6    81 -5.13652e-04
  3   6    83 -5.87214e-04
  3   6    85  4.35354e-04
  3   6    87 -4.68082e-04
  3   7    10  6.62516e-04
  3   7    14 -5.88178e-04
  3   7    18 -1.27849e-03
  3   7    21 -1.59088e-04
  3   7    22  2.86173e-04
  3   7    25 -1.23357e-03
  3   7    26 -1.44138e-03
  3   7    31  2.23601e-03
  3   7    37 -1.53533e-03
  3   7    42 -1.52758e-03
  3   7    46  7.95036e-05
  3   7    53  1.81657e-03
  3   7    57  3.04074e-04
  3   7    59 -1.01104e-03
  3   7    62  2.98829e-03
  3   7    63  9.59067e-04
  3   7    66  4.06075e-04
  3   7    67 -5.37970e-04
  3   7    68 -2.50727e-03
  3   7    71  4.88671e-03
  3   7    72 -5.89596e-03
  3   7    75  2.35924e-03
  3   7    77 -3.20144e-05
  3   7    79  6.70003e-04
  3   7    81 -3.60535e-05
  3   7    83 -1.11440e-03
  3   7    85  8.22590e-04
  3   7    87 -9.23853e-04
  3   8    10  3.41300e-04
  3   8    14 -2.23275e-04
  3   8    18 -8.94001e-04
  3   8    21 -2.53239e-04
  3   8    22 -7.96318e-05
  3   8    25 -2.37936e-03
  3   8    26 -8.05459e-04
  3   8    31  1.38551e-03
  3   8    37 -1.32379e-03
  3   8    42 -8.47819e-04
  3   8    46 -5.79518e-04
  3   8    53  1.75470e-03
  3   8    57  6.05663e-04
  3   8    59 -1.32877e-03
  3   8    62  2.01454e-03
  3   8    63 -1.27879e-03
  3   8    66  6.36122e-04
  3   8    67 -9.30089e-04
  3   8    68 -1.14664e-03
  3   8    71  3.38735e-03
  3   8    72 -3.48744e-03
  3   8    75 -2.86697e-03
  3   8    77  5.15177e-04
  3   8    79  4.08639e-04
  3   8    81 -5.21702e-04
  3   8    83 -5.23390e-04
  3   8    85  4.06265e-04
  3   8    87 -4.39866e-04
  3   9    10  6.02058e-04
  3   9    14 -5.11914e-04
  3   9    18 -6.91279e-04
  3   9    21 -2.57969e-04
  3   9    22  2.65297e-04
  3   9    25 -1.91530e-03
  3   9    26 -1.26315e-03
  3   9    31  2.18446e-03
  3   9    37 -1.22778e-03
  3   9    42 -2.45008e-04
  3   9    46 -5.68151e-04
  3   9    53  1.66624e-03
  3   9    57  4.42465e-04
  3   9    59 -1.12021e-03
  3   9    62  2.06502e-03
  3   9    63 -1.77181e-03
  3   9    66  4.82016e-04
  3   9    67 -7.76268e-04
  3   9    68 -9.53433e-04
  3   9    71  3.86790e-03
  3   9    72 -3.79884e-03
  3   9    75 -3.15385e-03
  3   9    77  2.92183e-05
  3   9    79  6.45993e-04
  3   9    81 -5.99393e-04
  3   9    83 -6.74549e-04
  3   9    85  5.97902e-04
  3   9    87 -4.67826e-04
  3  10    10 -2.42698e-04
  3  10    14  6.36524e-04
  3  10    18 -3.54409e-03
  3  10    21 -5.48913e-03
  3  10    22  1.44732e-03
  3  10    25 -3.02962e-03
  3  10    26  3.60229e-03
  3  10    31  1.32353e-04
  3  10    37 -5.42338e-04
  3  10    42 -2.93670e-03
  3  10    46  1.20870e-03
  3  10    53  3.52239e-03
  3  10    57  9.89029e-05
  3  10    59 -9.31057e-04
  3  10    62  2.21524e-04
  3  10    63  1.18194e-03
  3  10    66  4.02390e-04
  3  10    67  6.68060e-04
  3  10    68 -9.79932e-04
  3  10    71  1.16003e-03
  3  10    72  4.42876e-05
  3  10    75  3.62879e-04
  3  10    76 -2.26577e-05
  3  10    77  2.72323e-03
  3  10    79  7.13108e-04
  3  10    81  1.19023e-05
  3  10    83  1.42453e-04
  3  10    85 -3.57193e-04
  3  10    87  1.87444e-04
  3  11    10 -2.97730e-04
  3  11    14  5.52460e-04
  3  11    18 -3.39274e-03
  3  11    21 -5.52034e-03
  3  11    22  1.80006e-03
  3  11    25 -2.58002e-03
  3  11    26  2.73206e-03
  3  11    31  1.92699e-04
  3  11    37 -2.44119e-04
  3  11    42 -3.18040e-03
  3  11    46  1.33602e-03
  3  11    53  3.38341e-03
  3  11    57  2.26606e-04
  3  11    59 -8.19582e-04
  3  11    62  1.81501e-04
  3  11    63  1.50817e-03
  3  11    66  2.37245e-04
  3  11    67  7.23427e-04
  3  11    68 -9.62155e-04
  3  11    71  8.90086e-04
  3  11    72  1.53475e-04
  3  11    75  5.97979e-04
  3  11    76 -1.79118e-05
  3  11    77  1.90595e-03
  3  11    79  1.03805e-03
  3  11    81  8.01940e-05
  3  11    83  2.85463e-04
  3  11    85 -5.89373e-04
  3  11    87  2.94367e-04
  3  12    10  3.74070e-04
  3  12    14  6.78421e-04
  3  12    18 -2.46313e-03
  3  12    21 -2.96642e-03
  3  12    22  5.90577e-03
  3  12    25 -1.91937e-03
  3  12    26  1.00105e-03
  3  12    31  1.72067e-04
  3  12    37  4.12447e-04
  3  12    42 -2.33005e-03
  3  12    46  8.31542e-04
  3  12    53  2.60459e-03
  3  12    59 -7.41911e-04
  3  12    62  2.48136e-04
  3  12    63  1.14749e-03
  3  12    66  7.17499e-04
  3  12    67  3.70708e-04
  3  12    68 -7.87960e-04
  3  12    71  9.43339e-04
  3  12    72  2.94853e-05
  3  12    75  4.32709e-04
  3  12    76 -1.10827e-05
  3  12    77  9.42936e-04
  3  12    79  2.18128e-03
  3  12    81  3.31189e-05
  3  12    83  1.47276e-04
  3  12    85 -3.31599e-04
  3  12    87  1.89698e-04
  3  13    10  3.10151e-04
  3  13    14  7.04991e-04
  3  13    18 -2.56349e-03
  3  13    21 -3.09540e-03
  3  13    22  5.29438e-03
  3  13    25 -2.08802e-03
  3  13    26  1.18342e-03
  3  13    31  8.13507e-05
  3  13    37  8.06085e-05
  3  13    42 -2.42361e-03
  3  13    46  8.44398e-04
  3  13    53  2.69640e-03
  3  13    59 -7.78911e-04
  3  13    62  2.54998e-04
  3  13    63  1.21234e-03
  3  13    66  7.80041e-04
  3  13    67  3.80875e-04
  3  13    68 -8.22810e-04
  3  13    71  9.67329e-04
  3  13    72  6.71043e-05
  3  13    75  4.21916e-04
  3  13    76 -1.18711e-05
  3  13    77  1.00197e-03
  3  13    79  1.90040e-03
  3  13    81  3.46622e-05
  3  13    83  1.56173e-04
  3  13    85 -3.78934e-04
  3  13    87  2.22825e-04
  3  14    10 -2.67428e-04
  3  14    14 -6.92271e-04
  3  14    18 -1.00887e-03
  3  14    21 -1.30505e-04
  3  14    22 -6.25646e-04
  3  14    25 -1.08055e-03
  3  14    26 -1.67878e-03
  3  14    31  6.20350e-04
  3  14    37 -9.68863e-04
  3  14    42 -1.11601e-03
  3  14    46  3.13829e-04
  3  14    53 -1.17172e-03
  3  14    57  3.06631e-04
  3  14    59 -2.89349e-04
  3  14    62 -1.28074e-03
  3  14    63  3.58435e-04
  3  14    66  1.70799e-04
  3  14    67 -2.28735e-03
  3  14    68 -1.55545e-03
  3  14    71 -3.61427e-03
  3  14    72  3.25957e-03
  3  14    75  3.41424e-03
  3  14    76  1.61309e-05
  3  14    77 -3.27992e-03
  3  14    79 -1.86285e-03
  3  14    81  2.94133e-04
  3  14    83 -4.34938e-05
  3  14    85  4.17369e-04
  3  14    87 -1.19304e-04
  3  15    10  8.40460e-04
  3  15    14  1.21181e-04
  3  15    18 -1.22606e-03
  3  15    21 -8.93951e-04
  3  15    22  9.03854e-03
  3  15    25 -5.50820e-04
  3  15    26 -1.73320e-04
  3  15    31  1.81966e-04
  3  15    37  2.21198e-03
  3  15    42 -8.31639e-04
  3  15    46  3.46118e-04
  3  15    53  9.20658e-04
  3  15    57 -1.48023e-04
  3  15    59 -3.52227e-04
  3  15    62 -1.68459e-04
  3  15    63 -1.00908e-04
  3  15    66 -1.98412e-04
  3  15    67 -2.98899e-05
  3  15    68 -3.86699e-04
  3  15    71 -4.65364e-05
  3  15    72  1.31842e-04
  3  15    75  2.14147e-04
  3  15    77  8.40986e-04
  3  15    79  3.14432e-03
  3  15    81 -7.50484e-05
  3  15    83 -1.47668e-04
  3  15    85  2.09709e-04
  3  16    10  9.10623e-04
  3  16    14  8.92384e-04
  3  16    18 -1.69871e-03
  3  16    21 -7.66022e-04
  3  16    22  8.91998e-03
  3  16    25 -1.43950e-03
  3  16    26 -5.46903e-04
  3  16    31  4.24572e-04
  3  16    37  7.71587e-04
  3  16    42 -1.64351e-03
  3  16    46  3.91197e-04
  3  16    53  1.93299e-03
  3  16    57 -1.69443e-04
  3  16    59 -7.06500e-04
  3  16    62  3.04312e-04
  3  16    63  8.41559e-04
  3  16    66  1.20777e-03
  3  16    68 -6.85819e-04
  3  16    71  9.58756e-04
  3  16    75  3.26002e-04
  3  16    77  6.97056e-05
  3  16    79  2.81845e-03
  3  16    81 -2.51164e-05
  3  16    83  3.62287e-05
  3  16    85 -7.06296e-05
  3  16    87  1.24436e-04
  3  17    10  1.08959e-04
  3  17    14 -1.20178e-03
  3  17    18 -7.03447e-04
  3  17    21 -6.64681e-04
  3  17    22 -3.43062e-04
  3  17    25 -9.83004e-04
  3  17    26 -2.23595e-04
  3  17    31  2.82517e-03
  3  17    37  1.26757e-03
  3  17    42 -8.46827e-04
  3  17    46  4.04788e-04
  3  17    53 -1.12787e-03
  3  17    57  3.65308e-04
  3  17    59 -2.11247e-04
  3  17    62 -1.37539e-03
  3  17    63  1.64645e-04
  3  17    66 -2.01298e-04
  3  17    67 -2.33027e-03
  3  17    68 -1.54750e-03
  3  17    71 -3.73430e-03
  3  17    72  3.20719e-03
  3  17    75  3.62442e-03
  3  17    77 -4.19976e-04
  3  17    79 -3.48974e-03
  3  17    81  2.55084e-04
  3  17    83 -1.43500e-04
  3  17    85  5.50939e-04
  3  17    87 -1.48889e-04
  3  18    10 -1.27509e-05
  3  18    18 -9.23627e-04
  3  18    21 -1.10317e-04
  3  18    22 -1.54022e-04
  3  18    25 -3.33831e-04
  3  18    26 -3.69375e-04
  3  18    31  8.02012e-04
  3  18    37 -7.91993e-04
  3  18    42 -9.11895e-05
  3  18    46 -1.17494e-03
  3  18    53 -2.55263e-03
  3  18    57  1.48922e-03
  3  18    59  7.43003e-04
  3  18    62 -1.13963e-03
  3  18    63  1.69642e-03
  3  18    66  6.69891e-04
  3  18    67 -3.81872e-03
  3  18    68 -1.97921e-03
  3  18    71 -4.26281e-03
  3  18    72  3.49036e-03
  3  18    75  6.64662e-03
  3  18    77 -5.81973e-04
  3  18    79 -1.77081e-03
  3  18    81  2.38539e-04
  3  18    83  1.69251e-04
  3  18    85  4.03252e-04
  3  18    87 -5.25897e-04
  3  19    10 -2.70691e-04
  3  19    14 -2.38046e-04
  3  19    18 -1.03156e-03
  3  19    21 -2.18163e-04
  3  19    22 -6.68253e-04
  3  19    25 -1.86121e-03
  3  19    26  4.09820e-04
  3  19    31  5.00614e-04
  3  19    37 -5.57951e-04
  3  19    42 -1.23433e-03
  3  19    46  1.51887e-04
  3  19    53 -8.70894e-04
  3  19    57  3.53533e-04
  3  19    59 -3.72707e-04
  3  19    62 -1.33557e-03
  3  19    63  5.36692e-04
  3  19    66  1.59629e-04
  3  19    67 -2.32240e-03
  3  19    68 -1.46630e-03
  3  19    71 -3.83698e-03
  3  19    72  3.17122e-03
  3  19    75  3.55645e-03
  3  19    77  1.06759e-03
  3  19    79 -5.12484e-03
  3  19    81  2.88938e-04
  3  19    83 -2.89920e-05
  3  19    85  3.70040e-04
  3  19    87 -1.07340e-04
  3  20    10  6.58234e-04
  3  20    14 -7.55112e-04
  3  20    18 -6.64894e-04
  3  20    21 -1.92026e-04
  3  20    22 -1.20866e-04
  3  20    25 -2.54622e-03
  3  20    26 -1.25235e-03
  3  20    31  2.85390e-03
  3  20    37 -3.10192e-04
  3  20    42 -1.63676e-03
  3  20    46 -8.61157e-04
  3  20    53  2.14016e-03
  3  20    57  2.51837e-03
  3  20    59  3.34593e-04
  3  20    62  8.23235e-04
  3  20    63  2.53363e-03
  3  20    66  2.61499e-03
  3  20    67  2.11658e-03
  3  20    68 -1.13266e-03
  3  20    71  5.49036e-03
  3  20    72  1.48477e-03
  3  20    75  3.84211e-03
  3  20    77  3.74724e-04
  3  20    79  1.51438e-04
  3  20    81  3.51227e-04
  3  20    83 -2.42769e-04
  3  20    85  1.28314e-03
  3  20    87 -5.18461e-04
lambda
7269
  1   1   2   9  8.64001e-04
  1   1   2  16 -3.22990e-04
  1   1   2  19 -1.42603e-03
  1   1   2  28 -5.04226e-05
  1   1   2  29 -6.22311e-04
  1   1   2  32 -1.90324e-03
  1   1   2  36 -1.10719e-03
  1   1   2  40  1.06122e-03
  1   1   2  41  1.51402e-04
  1   1   2  52 -1.29118e-03
  1   1   2  56 -1.40859e-04
  1   1   2  58 -3.75611e-04
  1   1   2  60  8.29468e-05
  1   1   2  61 -3.04437e-04
  1   1   2  64 -7.57294e-04
  1   1   2  65 -5.70245e-04
  1   1   2  69 -3.27965e-04
  1   1   2  70  7.57386e-04
  1   1   2  73  7.96940e-04
  1   1   2  74  8.44970e-04
  1   1   2  76 -1.19497e-05
  1   1   2  80  9.20148e-05
  1   1   2  82  2.29443e-05
  1   1   2  84 -1.02949e-05
  1   1   2  86 -4.03512e-05
  1   1   3   8  1.30599e-03
  1   1   3  11 -1.23322e-03
  1   1   3  13 -2.45457e-04
  1   1   3  17 -1.37215e-04
  1   1   3  24 -1.33054e-04
  1   1   3  27 -9.56618e-05
  1   1   3  30  9.84745e-04
  1   1   3  35  1.07658e-05
  1   1   3  38  7.13378e-04
  1   1   3  43  4.00220e-04
  1   1   3  45  4.99794e-04
  1   1   3  48  3.51808e-04
  1   1   3  51 -3.16563e-04
  1   1   3  54  2.34447e-04
  1   1   3  78  2.90014e-05
  1   1   4  10  3.27912e-04
  1   1   4  14  5.03976e-05
  1   1   4  18  2.67127e-04
  1   1   4  21  1.01260e-04
  1   1   4  22  3.95097e-04
  1   1   4  25 -4.01938e-04
  1   1   4  26  2.70261e-04
  1   1   4  31  7.82606e-04
  1   1   4  37  9.05910e-05
  1   1   4  42  2.92983e-04
  1   1   4  46  7.37883e-05
  1   1   4  53  1.27883e-03
  1   1   4  57 -1.78169e-04
  1   1   4  59 -9.82787e-05
  1   1   4  62  1.33056e-03
  1   1   4  63 -2.59511e-04
  1   1   4  66  1.89162e-03
  1   1   4  68 -4.78340e-05
  1   1   4  71  3.05675e-03
  1   1   4  72 -1.75893e-03
  1   1   4  75 -1.57275e-03
  1   1   4  77 -1.98693e-04
  1   1   4  79 -2.26995e-04
  1   1   4  81 -1.80559e-04
  1   1   4  83 -6.19607e-05
  1   1   4  85  2.03126e-05
  1   1   4  87 -2.22834e-05
  1   1   5   9  1.99810e-04
  1   1   5  16  2.43697e-04
  1   1   5  19  4.58099e-04
  1   1   5  28  2.89151e-04
  1   1   5  29 -3.24102e-04
  1   1   5  32 -4.04529e-04
  1   1   5  36 -6.24640e-05
  1   1   5  40  1.88478e-04
  1   1   5  41 -6.25892e-05
  1   1   5  52 -2.50296e-04
  1   1   5  56 -4.71336e-05
  1   1   5  58 -2.39603e-04
  1   1   5  60 -4.26230e-04
  1   1   5  61  3.26085e-04
  1   1   5  64  6.75628e-04
  1   1   5  65  1.54540e-03
  1   1   5  69 -5.55084e-04
  1   1   5  70 -2.45600e-04
  1   1   5  73 -6.52561e-04
  1   1   5  74  4.63066e-04
  1   1   5  76  5.17037e-05
  1   1   5  80  3.87529e-05
  1   1   5  82 -1.13760e-04
  1   1   5  84 -6.31108e-05
  1   1   5  86  4.69789e-05
  1   1   6   8  1.49589e-04
  1   1   6  11 -9.61634e-04
  1   1   6  13 -1.64572e-04
  1   1   6  17  1.02515e-03
  1   1   6  24 -4.04243e-04
  1   1   6  27 -1.58158e-04
  1   1   6  30  6.15699e-04
  1   1   6  35  8.71529e-04
  1   1   6  38 -6.92025e-04
  1   1   6  43 -9.39529e-05
  1   1   6  45 -9.85697e-05
  1   1   6  48  3.29291e-04
  1   1   6  51  6.84408e-05
  1   1   6  54  4.14591e-04
  1   1   6  78  4.18733e-05
  1   1   7  10  3.66591e-04
  1   1   7  14  3.09480e-04
  1   1   7  18 -2.80811e-04
  1   1   7  21  4.25486e-04
  1   1   7  22  9.29048e-05
  1   1   7  25 -2.10102e-04
  1   1   7  26 -2.47594e-05
  1   1   7  31  7.89443e-04
  1   1   7  42  1.13714e-04
  1   1   7  46 -1.53745e-04
  1   1   7  53 -3.10120e-04
  1   1   7  57 -2.31210e-04
  1   1   7  59 -9.59811e-05
  1   1   7  62 -5.51075e-05
  1   1   7  63  5.14620e-04
  1   1   7  66  5.36500e-04
  1   1   7  67 -4.04945e-04
  1   1   7  68 -1.39575e-04
  1   1   7  71 -3.23062e-04
  1   1   7  72  2.68360e-04
  1   1   7  75  8.73056e-04
  1   1   7  77 -1.47985e-04
  1   1   7  79 -1.48802e-04
  1   1   7  81  9.14925e-05
  1   1   7  83  4.16451e-05
  1   1   7  85 -5.60599e-05
  1   1   7  87 -2.30970e-05
  1   1   8   7  8.06325e-04
  1   1   8  12  1.46669e-05
  1   1   8  15 -8.07860e-04
  1   1   8  20  1.38992e-04
  1   1   8  23  4.44424e-04
  1   1   8  33 -8.18039e-04
  1   1   8  34 -2.52601e-04
  1   1   8  39 -4.77930e-04
  1   1   8  44 -1.55506e-04
  1   1   8  47 -5.39270e-04
  1   1   8  49  2.03710e-04
  1   1   8  50 -1.18365e-04
  1   1   8  55 -4.33627e-04
  1   1   9   9 -3.77321e-04
  1   1   9  10 -1.41890e-05
  1   1   9  16  4.22840e-04
  1   1   9  19  1.95010e-03
  1   1   9  28  5.75317e-04
  1   1   9  29  1.18239e-05
  1   1   9  32  1.71776e-03
  1   1   9  36  7.19159e-04
  1   1   9  40 -1.92524e-03
  1   1   9  41  7.94728e-05
  1   1   9  52  2.21353e-03
  1   1   9  56  8.32948e-04
  1   1   9  58  5.18455e-04
  1   1   9  60  3.11860e-04
  1   1   9  61 -1.10530e-05
  1   1   9  64  1.24392e-03
  1   1   9  65 -5.62966e-04
  1   1   9  69  1.25353e-03
  1   1   9  70 -2.63059e-04
  1   1   9  73 -2.66005e-04
  1   1   9  74 -2.96625e-03
  1   1   9  76  7.18787e-05
  1   1   9  80 -2.97088e-04
  1   1   9  82  1.03962e-04
  1   1   9  84  2.16734e-04
  1   1   9  86  6.02804e-05
  1   1  10  10 -3.92636e-04
  1   1  10  14 -1.02554e-03
  1   1  10  18  1.58737e-03
  1   1  10  21  1.51033e-03
  1   1  10  22 -5.50359e-04
  1   1  10  25  1.42942e-04
  1   1  10  26  5.15402e-04
  1   1  10  31 -4.20861e-04
  1   1  10  37  7.10558e-04
  1   1  10  42  1.29881e-03
  1   1  10  46 -7.26996e-04
  1   1  10  53 -1.41781e-03
  1   1  10  57  3.13572e-04
  1   1  10  59  3.84518e-04
  1   1  10  62  1.85249e-04
  1   1  10  63 -1.74507e-03
  1   1  10  67 -1.22939e-03
  1   1  10  68  2.78921e-04
  1   1  10  71 -2.45019e-04
  1   1  10  72 -3.22439e-04
  1   1  10  75 -1.47161e-03
  1   1  10  77  3.96067e-04
  1   1  10  79  6.77262e-04
  1   1  10  81 -1.53662e-04
  1   1  10  83 -2.58018e-04
  1   1  10  85  2.08773e-04
  1   1  10  87  7.66195e-05
  1   1  11   9  2.93687e-04
  1   1  11  16 -2.23810e-04
  1   1  11  19 -2.73980e-03
  1   1  11  28 -1.88821e-03
  1   1  11  29 -3.60270e-03
  1   1  11  32  1.23995e-03
  1   1  11  36  6.41215e-04
  1   1  11  40  4.02666e-04
  1   1  11  41  1.39848e-04
  1   1  11  52 -2.54081e-04
  1   1  11  56 -1.79224e-04
  1   1  11  58  1.07121e-04
  1   1  11  60  5.47571e-04
  1   1  11  61  3.00370e-04
  1   1  11  64 -7.39075e-04
  1   1  11  65 -3.65836e-04
  1   1  11  69 -5.75241e-04
  1   1  11  70 -3.61674e-04
  1   1  11  73 -4.88862e-04
  1   1  11  74  2.56332e-04
  1   1  11  76  2.21268e-05
  1   1  11  80  1.75117e-05
  1   1  11  82 -4.04291e-05
  1   1  11  84 -2.18780e-04
  1   1  11  86  2.02473e-04
  1   1  12  10 -8.50415e-04
  1   1  12  14 -8.07030e-04
  1   1  12  18  9.92677e-04
  1   1  12  21  5.23555e-04
  1   1  12  22 -1.83991e-03
  1   1  12  25  3.41706e-04
  1   1  12  26  9.74679e-04
  1   1  12  31 -1.87272e-03
  1   1  12  37  1.79533e-03
  1   1  12  42  7.82257e-04
  1   1  12  46 -5.46121e-04
  1   1  12  53 -1.46509e-03
  1   1  12  57  3.09701e-04
  1   1  12  59  3.50207e-04
  1   1  12  62 -4.56446e-04
  1   1  12  63 -8.71383e-04
  1   1  12  66 -1.41947e-03
  1   1  12  67 -2.02120e-04
  1   1  12  68  5.32875e-04
  1   1  12  71 -1.42204e-03
  1   1  12  72  1.56105e-04
  1   1  12  75 -4.68813e-04
  1   1  12  77  8.67521e-04
  1   1  12  79  1.25264e-05
  1   1  12  81 -1.57261e-05
  1   1  12  83 -1.33623e-04
  1   1  12  85  6.22263e-05
  1   1  12  87  8.26064e-05
  1   1  13   7  2.36883e-03
  1   1  13  12  4.40765e-05
  1   1  13  15  3.27977e-04
  1   1  13  20 -4.73543e-04
  1   1  13  23  2.57324e-03
  1   1  13  33  3.75065e-04
  1   1  13  34 -9.64622e-04
  1   1  13  39 -1.20291e-04
  1   1  13  44 -5.87912e-04
  1   1  13  47 -4.97604e-05
  1   1  13  49  7.53469e-04
  1   1  13  50 -1.25386e-04
  1   1  13  54 -1.03824e-05
  1   1  13  55  4.55398e-05
  1   1  14   7 -3.50466e-03
  1   1  14  12  8.08823e-04
  1   1  14  15 -1.64432e-03
  1   1  14  20 -3.29426e-03
  1   1  14  23 -4.21654e-03
  1   1  14  33  1.92932e-04
  1   1  14  34  4.63933e-04
  1   1  14  39 -2.62591e-04
  1   1  14  44  3.72793e-04
  1   1  14  47 -3.59526e-04
  1   1  14  49 -4.35602e-04
  1   1  14  50  2.87756e-04
  1   1  14  55  1.73575e-04
  1   1  15   8  2.24420e-03
  1   1  15  11  3.05697e-05
  1   1  15  13  9.49491e-04
  1   1  15  17 -2.90976e-03
  1   1  15  24  3.44611e-03
  1   1  15  27  3.34935e-04
  1   1  15  30  3.32512e-04
  1   1  15  35 -7.55195e-04
  1   1  15  38 -2.45818e-04
  1   1  15  43  1.30542e-04
  1   1  15  45 -3.31040e-04
  1   1  15  48 -1.05648e-04
  1   1  15  51  3.57075e-04
  1   1  15  54 -2.71964e-04
  1   1  15  78 -4.49339e-04
  1   1  16   8 -1.76723e-03
  1   1  16  11  5.57599e-05
  1   1  16  13 -5.28807e-04
  1   1  16  17  9.53934e-04
  1   1  16  24 -1.88559e-03
  1   1  16  27  1.17430e-03
  1   1  16  30  1.10741e-03
  1   1  16  35  5.42541e-04
  1   1  16  38  1.41857e-03
  1   1  16  43  5.68116e-04
  1   1  16  45  1.29924e-04
  1   1  16  48  4.02214e-04
  1   1  16  51 -9.26137e-05
  1   1  16  54  2.88118e-05
  1   1  16  78 -5.45247e-04
  1   1  17   9 -6.85971e-04
  1   1  17  16  4.15314e-05
  1   1  17  19 -3.98964e-04
  1   1  17  28  3.70559e-04
  1   1  17  29  2.35608e-04
  1   1  17  32  3.60180e-04
  1   1  17  36  4.41856e-04
  1   1  17  40  1.99275e-04
  1   1  17  52 -1.67966e-04
  1   1  17  56 -1.15075e-04
  1   1  17  58 -1.38702e-04
  1   1  17  60  6.11688e-05
  1   1  17  61 -3.52451e-05
  1   1  17  64 -3.88694e-04
  1   1  17  65 -4.41320e-04
  1   1  17  69 -1.38165e-04
  1   1  17  70  2.13028e-04
  1   1  17  73  4.88883e-05
  1   1  17  74  2.29046e-04
  1   1  17  76 -5.98926e-04
  1   1  17  80  1.04076e-05
  1   1  17  84  1.13465e-05
  1   1  18  10 -1.08733e-04
  1   1  18  14 -4.90819e-04
  1   1  18  18  3.24421e-04
  1   1  18  21  4.28504e-04
  1   1  18  22 -4.70203e-04
  1   1  18  25 -3.07512e-05
  1   1  18  26  1.49804e-04
  1   1  18  31  7.57493e-05
  1   1  18  37  3.91418e-04
  1   1  18  42  5.31494e-04
  1   1  18  46 -5.16082e-04
  1   1  18  53  1.20149e-04
  1   1  18  57  3.12352e-04
  1   1  18  59 -4.88877e-04
  1   1  18  62 -3.10597e-04
  1   1  18  63 -1.14497e-04
  1   1  18  66 -4.93114e-04
  1   1  18  67  1.08020e-03
  1   1  18  68  2.71785e-04
  1   1  18  71  1.32048e-04
  1   1  18  72  6.96960e-04
  1   1  18  75 -1.37649e-03
  1   1  18  77  3.13175e-04
  1   1  18  79  6.88502e-05
  1   1  18  81 -9.84540e-05
  1   1  18  83  5.84282e-05
  1   1  18  85 -6.32804e-05
  1   1  18  87  1.11999e-04
  1   1  19   7 -9.01087e-04
  1   1  19  12 -1.93778e-05
  1   1  19  15  7.54664e-04
  1   1  19  20 -2.25513e-04
  1   1  19  23 -3.04635e-04
  1   1  19  33  9.52769e-04
  1   1  19  34  6.12157e-04
  1   1  19  39 -2.72668e-04
  1   1  19  44 -2.98842e-04
  1   1  19  47 -2.97614e-04
  1   1  19  49  2.10999e-04
  1   1  19  50 -2.50476e-04
  1   1  19  55  2.23393e-04
  1   1  20   9 -3.24175e-04
  1   1  20  16  4.90990e-04
  1   1  20  19 -2.83541e-04
  1   1  20  28  1.59450e-05
  1   1  20  29  1.47813e-04
  1   1  20  32  1.10895e-04
  1   1  20  36  3.64959e-04
  1   1  20  40 -7.10890e-04
  1   1  20  41 -5.17029e-04
  1   1  20  52  8.44373e-04
  1   1  20  56  3.70635e-04
  1   1  20  58 -4.25305e-04
  1   1  20  60 -1.67884e-04
  1   1  20  61  8.66283e-04
  1   1  20  64  7.13534e-05
  1   1  20  65  6.01298e-04
  1   1  20  69 -5.15921e-04
  1   1  20  70 -4.66002e-04
  1   1  20  73 -2.47203e-03
  1   1  20  74  1.02528e-04
  1   1  20  76  1.36876e-05
  1   1  20  80 -8.46879e-05
  1   1  20  82 -2.57279e-04
  1   1  20  86  1.58818e-04
  1   1  21   7 -2.22610e-04
  1   1  21  12  3.25105e-04
  1   1  21  15 -9.64075e-04
  1   1  21  20 -1.25664e-03
  1   1  21  23  7.63626e-04
  1   1  21  33  2.84947e-04
  1   1  21  34  6.09229e-04
  1   1  21  39 -2.04359e-04
  1   1  21  44 -1.93292e-04
  1   1  21  47 -1.44588e-04
  1   1  21  49 -4.08300e-05
  1   1  21  50  1.11413e-04
  1   1  21  54 -1.39482e-05
  1   1  21  55  2.44925e-04
  1   2   3   7  2.10790e-04
  1   2   3  12  1.50397e-04
  1   2   3  15 -1.96588e-04
  1   2   3  20 -2.36900e-04
  1   2   3  23  3.41120e-04
  1   2   3  33 -2.50844e-05
  1   2   3  34  6.90094e-04
  1   2   3  39 -1.00731e-04
  1   2   3  44  1.14659e-04
  1   2   3  47 -1.40237e-04
  1   2   3  49 -5.13238e-05
  1   2   3  50  1.16055e-05
  1   2   3  55  4.32248e-05
  1   2   4   9  7.17663e-04
  1   2   4  16 -1.97260e-04
  1   2   4  19 -7.63475e-04
  1   2   4  28 -2.52021e-04
  1   2   4  29 -6.14411e-04
  1   2   4  32 -1.88646e-03
  1   2   4  36 -7.80980e-04
  1   2   4  40  1.18844e-03
  1   2   4  41  3.14357e-04
  1   2   4  52 -1.39409e-03
  1   2   4  56 -1.62354e-04
  1   2   4  58 -8.48688e-05
  1   2   4  60  4.03085e-05
  1   2   4  61 -7.61726e-04
  1   2   4  64 -1.01446e-03
  1   2   4  65 -6.06042e-04
  1   2   4  69 -3.17178e-05
  1   2   4  70  7.16344e-04
  1   2   4  73  1.94602e-03
  1   2   4  74  1.43642e-03
  1   2   4  76  2.50039e-04
  1   2   4  80  2.36868e-04
  1   2   4  82  1.35907e-04
  1   2   4  84 -5.81013e-05
  1   2   4  86 -5.25518e-05
  1   2   5  10 -1.76478e-05
  1   2   5  14 -2.35796e-05
  1   2   5  18  3.84426e-04
  1   2   5  21 -6.48464e-04
  1   2   5  22  1.53931e-04
  1   2   5  25  2.90297e-04
  1   2   5  26 -4.99138e-05
  1   2   5  31 -2.67515e-04
  1   2   5  37  1.07409e-04
  1   2   5  42  4.10763e-04
  1   2   5  46 -2.84180e-04
  1   2   5  53  4.16100e-04
  1   2   5  57  4.56243e-04
  1   2   5  59 -1.21149e-04
  1   2   5  62 -2.27011e-04
  1   2   5  63 -2.12021e-03
  1   2   5  66 -1.51119e-03
  1   2   5  67  1.30939e-03
  1   2   5  68  1.23129e-03
  1   2   5  71  4.45851e-04
  1   2   5  72 -1.07247e-04
  1   2   5  75 -4.70597e-03
  1   2   5  77  1.53442e-05
  1   2   5  79  1.02875e-04
  1   2   5  81 -4.93994e-04
  1   2   5  83  1.14409e-04
  1   2   5  85 -6.58462e-05
  1   2   5  87  2.64067e-04
  1   2   6  12  3.85488e-05
  1   2   6  15  1.27143e-04
  1   2   6  23 -2.29623e-05
  1   2   6  33 -1.14158e-04
  1   2   6  39  6.70336e-05
  1   2   6  44 -8.68925e-05
  1   2   6  47  5.39634e-05
  1   2   6  49  9.16317e-05
  1   2   6  50 -4.23656e-05
  1   2   7   9  1.55674e-04
  1   2   7  10  1.26708e-05
  1   2   7  16  5.18499e-05
  1   2   7  19 -3.39670e-05
  1   2   7  28 -8.00870e-05
  1   2   7  29 -8.64443e-05
  1   2   7  32 -7.50419e-04
  1   2   7  36  1.94426e-04
  1   2   7  40  6.69650e-04
  1   2   7  41  2.64280e-04
  1   2   7  52 -8.11446e-04
  1   2   7  56 -5.27407e-04
  1   2   7  58  1.47188e-04
  1   2   7  60 -2.68071e-04
  1   2   7  61 -7.02881e-04
  1   2   7  64 -1.09185e-03
  1   2   7  65 -3.52917e-04
  1   2   7  69 -1.32947e-04
  1   2   7  70  3.38225e-04
  1   2   7  73  1.67784e-03
  1   2   7  74  2.32365e-03
  1   2   7  80  3.28520e-04
  1   2   7  82  1.37674e-04
  1   2   7  84 -4.54264e-05
  1   2   7  86 -4.73462e-05
  1   2   8   8 -3.70004e-05
  1   2   8  11  5.43806e-05
  1   2   8  13  1.33959e-05
  1   2   8  17 -2.87164e-05
  1   2   8  24 -1.73505e-05
  1   2   8  30 -5.52037e-05
  1   2   8  35 -3.42262e-05
  1   2   8  38 -2.76432e-05
  1   2   8  43  1.81069e-05
  1   2   8  48 -3.09252e-05
  1   2   8  51  1.13153e-05
  1   2   8  54 -5.35748e-05
  1   2   9  10  2.81230e-05
  1   2   9  18 -1.09479e-04
  1   2   9  21  2.53194e-04
  1   2   9  25 -2.38334e-04
  1   2   9  26  2.36653e-05
  1   2   9  31  1.32731e-04
  1   2   9  37 -7.02532e-05
  1   2   9  42  5.40503e-05
  1   2   9  53  1.19226e-04
  1   2   9  57 -1.09371e-04
  1   2   9  59 -7.16753e-05
  1   2   9  62  3.34884e-04
  1   2   9  63  2.80429e-04
  1   2   9  66  6.42227e-04
  1   2   9  67 -2.86077e-04
  1   2   9  68 -2.50241e-04
  1   2   9  71  5.66234e-04
  1   2   9  72 -3.53730e-04
  1   2   9  75  4.61993e-04
  1   2   9  77  1.11730e-05
  1   2   9  79  3.37590e-05
  1   2   9  81  3.63553e-05
  1   2   9  83 -5.69053e-05
  1   2   9  85  2.59122e-05
  1   2   9  87 -6.50920e-05
  1   2  10   9 -1.70535e-03
  1   2  10  10  3.42676e-05
  1   2  10  16  5.29893e-04
  1   2  10  19  1.43586e-03
  1   2  10  28 -4.95745e-05
  1   2  10  29  2.34990e-03
  1   2  10  32  3.44407e-03
  1   2  10  36  3.20485e-03
  1   2  10  40 -9.31769e-04
  1   2  10  41 -6.88983e-05
  1   2  10  52  1.42201e-03
  1   2  10  56 -3.41902e-04
  1   2  10  58  5.37796e-04
  1   2  10  60 -3.29649e-04
  1   2  10  61 -7.08627e-05
  1   2  10  64 -2.59258e-04
  1   2  10  65 -1.78105e-05
  1   2  10  69  2.00310e-04
  1   2  10  70 -5.61630e-04
  1   2  10  73  4.40840e-05
  1   2  10  74  1.10098e-03
  1   2  10  76 -6.92103e-04
  1   2  10  80  1.04508e-04
  1   2  10  82  9.85743e-05
  1   2  10  84  1.14517e-05
  1   2  10  86 -1.24820e-04
  1   2  11  10  2.69404e-05
  1   2  11  14 -3.83491e-05
  1   2  11  18  4.36712e-05
  1   2  11  21 -4.36960e-05
  1   2  11  22 -4.49182e-05
  1   2  11  25  5.49391e-05
  1   2  11  26 -6.29430e-05
  1   2  11  31  1.86055e-04
  1   2  11  37  1.51181e-04
  1   2  11  42  1.77472e-05
  1   2  11  46  1.96863e-05
  1   2  11  53  1.11937e-05
  1   2  11  57  2.41998e-05
  1   2  11  59  1.28655e-05
  1   2  11  62  1.52676e-05
  1   2  11  63 -2.57434e-05
  1   2  11  71  4.78613e-05
  1   2  11  72 -1.30793e-05
  1   2  11  75 -2.08477e-05
  1   2  11  79 -4.31295e-05
  1   2  12   9  5.46327e-04
  1   2  12  10  2.15968e-05
  1   2  12  16  2.30770e-04
  1   2  12  19  5.75497e-04
  1   2  12  28 -5.45943e-05
  1   2  12  29 -2.09586e-03
  1   2  12  32 -1.70240e-03
  1   2  12  36 -2.30124e-03
  1   2  12  40 -9.26789e-04
  1   2  12  41 -3.89661e-04
  1   2  12  52  9.23909e-04
  1   2  12  56 -4.68348e-05
  1   2  12  58  1.35600e-04
  1   2  12  60 -3.22980e-04
  1   2  12  64 -3.31756e-04
  1   2  12  65  3.47307e-05
  1   2  12  69  2.43400e-05
  1   2  12  70 -3.67714e-04
  1   2  12  73 -3.74788e-04
  1   2  12  74  6.58788e-04
  1   2  12  76  1.29963e-03
  1   2  12  80  8.91381e-05
  1   2  12  82 -4.41668e-05
  1   2  12  84 -4.22310e-05
  1   2  12  86 -4.64279e-05
  1   2  13   8 -7.39627e-05
  1   2  13  11 -5.10933e-05
  1   2  13  13 -2.72009e-04
  1   2  13  17 -1.19774e-04
  1   2  13  24 -6.27062e-04
  1   2  13  27  9.64593e-04
  1   2  13  30  1.29909e-04
  1   2  13  35  1.19586e-03
  1   2  13  38  3.85911e-03
  1   2  13  43  2.16596e-04
  1   2  13  45 -8.24656e-04
  1   2  13  48 -9.19180e-05
  1   2  13  51  1.49177e-04
  1   2  13  54 -1.85346e-04
  1   2  13  78 -1.72852e-03
  1   2  14   8 -6.13939e-04
  1   2  14  11  2.29024e-04
  1   2  14  13 -8.61422e-05
  1   2  14  17  5.83696e-04
  1   2  14  24 -2.66532e-04
  1   2  14  27  1.41574e-03
  1   2  14  30 -1.11604e-03
  1   2  14  35  6.65137e-04
  1   2  14  38  1.36221e-03
  1   2  14  43 -4.96871e-04
  1   2  14  45 -1.54725e-04
  1   2  14  48 -2.06321e-04
  1   2  14  51  5.50488e-05
  1   2  14  54  3.33018e-05
  1   2  14  78 -6.93078e-04
  1   2  15   7  1.59023e-04
  1   2  15  12 -9.90489e-05
  1   2  15  15 -1.13786e-03
  1   2  15  20  6.01429e-04
  1   2  15  23  9.34187e-04
  1   2  15  33  1.25883e-03
  1   2  15  34  3.34042e-04
  1   2  15  39 -1.85876e-04
  1   2  15  44  6.73733e-04
  1   2  15  47 -3.62281e-04
  1   2  15  49 -1.14321e-03
  1   2  15  50  2.30039e-04
  1   2  15  55 -2.22913e-04
  1   2  16   7  1.23988e-03
  1   2  16  12 -4.39089e-04
  1   2  16  15 -2.18404e-04
  1   2  16  23  1.99724e-03
  1   2  16  33  1.60024e-03
  1   2  16  34 -8.02548e-04
  1   2  16  39 -1.20559e-04
  1   2  16  44  3.82179e-04
  1   2  16  47 -1.04967e-04
  1   2  16  49  7.65389e-05
  1   2  16  55  1.48782e-04
  1   2  17  10  3.99220e-05
  1   2  17  14 -6.31617e-05
  1   2  17  18  2.66888e-04
  1   2  17  21  8.92290e-04
  1   2  17  22  1.67903e-03
  1   2  17  25  5.51415e-04
  1   2  17  26 -1.74312e-03
  1   2  17  31 -5.98477e-04
  1   2  17  37 -6.31567e-04
  1   2  17  42  9.07386e-05
  1   2  17  46 -4.43777e-05
  1   2  17  53 -1.62440e-04
  1   2  17  57 -9.46955e-05
  1   2  17  59 -1.61091e-05
  1   2  17  62 -5.33435e-05
  1   2  17  63 -1.08615e-04
  1   2  17  66 -6.29137e-05
  1   2  17  68 -6.95282e-05
  1   2  17  71 -3.61930e-05
  1   2  17  72  5.56905e-05
  1   2  17  75  2.98232e-05
  1   2  17  77 -2.22895e-03
  1   2  17  79  1.77929e-03
  1   2  17  81 -1.42660e-05
  1   2  17  83 -6.33454e-05
  1   2  17  85  8.83771e-05
  1   2  17  87 -3.55736e-05
  1   2  18   9  6.31253e-05
  1   2  18  10 -6.78284e-05
  1   2  18  16 -7.93283e-04
  1   2  18  19  2.21298e-03
  1   2  18  28 -1.27730e-04
  1   2  18  29  4.31223e-04
  1   2  18  32  1.49582e-03
  1   2  18  36  8.75782e-04
  1   2  18  40 -2.68411e-04
  1   2  18  41  6.34787e-04
  1   2  18  52 -8.10524e-04
  1   2  18  56 -4.89824e-04
  1   2  18  58  9.10178e-04
  1   2  18  60  6.52312e-04
  1   2  18  61 -7.40406e-04
  1   2  18  64  2.18485e-03
  1   2  18  65  1.43910e-03
  1   2  18  69  1.05965e-03
  1   2  18  70 -4.81883e-04
  1   2  18  73  3.00855e-03
  1   2  18  74 -3.21456e-03
  1   2  18  76  6.20376e-05
  1   2  18  80 -5.45849e-05
  1   2  18  82  3.77227e-04
  1   2  18  84 -1.33915e-04
  1   2  18  86  4.30207e-04
  1   2  19   8  5.74908e-05
  1   2  19  11  4.31325e-05
  1   2  19  13  1.07301e-04
  1   2  19  17 -1.41858e-04
  1   2  19  24 -2.61909e-04
  1   2  19  27 -1.11967e-03
  1   2  19  30 -8.95829e-05
  1   2  19  35 -3.51734e-04
  1   2  19  38 -1.20801e-03
  1   2  19  43  9.86685e-05
  1   2  19  45  1.83288e-04
  1   2  19  48  2.49681e-05
  1   2  19  51 -2.18298e-05
  1   2  19  54  1.39420e-04
  1   2  19  78  1.25483e-03
  1   2  20  10 -2.64583e-05
  1   2  20  18 -1.06223e-04
  1   2  20  21  1.50330e-05
  1   2  20  22 -2.99154e-05
  1   2  20  25 -7.56114e-05
  1   2  20  26  3.98728e-05
  1   2  20  31  4.73544e-05
  1   2  20  42  4.94661e-05
  1   2  20  53  8.62445e-05
  1   2  20  57  5.75781e-05
  1   2  20  59 -8.01571e-05
  1   2  20  62  1.54196e-05
  1   2  20  63  2.11998e-05
  1   2  20  66  2.55133e-04
  1   2  20  67  1.30473e-05
  1   2  20  68  1.68878e-05
  1   2  20  71  1.63810e-04
  1   2  20  72  2.23829e-04
  1   2  20  75 -1.56605e-04
  1   2  20  77  7.79314e-05
  1   2  20  79 -1.88210e-05
  1   2  20  83  4.89445e-05
  1   2  20  85 -2.04296e-05
  1   2  21   8  1.78136e-04
  1   2  21  11 -1.00546e-04
  1   2  21  13 -2.28326e-05
  1   2  21  17 -2.13681e-05
  1   2  21  24  3.87549e-04
  1   2  21  27  7.25514e-04
  1   2  21  30  2.53389e-04
  1   2  21  35  1.95590e-04
  1   2  21  38  8.18973e-04
  1   2  21  43 -5.92719e-05
  1   2  21  45 -1.75473e-04
  1   2  21  48 -3.03939e-05
  1   2  21  51  1.56161e-05
  1   2  21  54 -1.08037e-04
  1   2  21  55 -2.62875e-05
  1   2  21  78 -1.06494e-03
  1   3   4   8  7.66368e-04
  1   3   4  11 -8.14823e-04
  1   3   4  13  1.34075e-04
  1   3   4  17 -9.55486e-05
  1   3   4  24 -3.93148e-05
  1   3   4  27  3.55964e-04
  1   3   4  30  3.52242e-04
  1   3   4  35 -5.21113e-04
  1   3   4  38 -9.29077e-05
  1   3   4  43  2.13858e-04
  1   3   4  45  3.72725e-04
  1   3   4  48  1.75594e-04
  1   3   4  51 -2.04721e-04
  1   3   4  54  7.44227e-05
  1   3   4  78 -1.13395e-05
  1   3   5   7  1.13887e-04
  1   3   5  12  4.54281e-05
  1   3   5  20  1.80303e-04
  1   3   5  23 -1.97999e-05
  1   3   5  33 -3.15982e-05
  1   3   5  34  2.11043e-05
  1   3   5  39  9.62485e-05
  1   3   5  44 -8.04734e-05
  1   3   5  47  3.30633e-05
  1   3   5  50 -8.34922e-05
  1   3   5  55 -7.96127e-05
  1   3   6  14 -4.42225e-05
  1   3   6  18  3.96379e-04
  1   3   6  21 -6.72189e-04
  1   3   6  22  1.30518e-04
  1   3   6  25  2.59107e-04
  1   3   6  26  9.90562e-05
  1   3   6  31 -2.73008e-04
  1   3   6  37  1.96816e-04
  1   3   6  42  4.39936e-04
  1   3   6  46 -2.99247e-04
  1   3   6  53  4.92910e-04
  1   3   6  57  4.57280e-04
  1   3   6  59 -1.32376e-04
  1   3   6  62 -9.52578e-05
  1   3   6  63 -2.17404e-03
  1   3   6  66 -1.49052e-03
  1   3   6  67  1.34155e-03
  1   3   6  68  1.24208e-03
  1   3   6  71  7.06372e-04
  1   3   6  72 -3.66414e-04
  1   3   6  75 -4.88585e-03
  1   3   6  77  1.57719e-04
  1   3   6  79  7.63410e-05
  1   3   6  81 -5.18099e-04
  1   3   6  83  9.06613e-05
  1   3   6  85 -6.49149e-05
  1   3   6  87  2.55886e-04
  1   3   7   8 -3.78184e-05
  1   3   7  11 -1.07918e-04
  1   3   7  17  1.61463e-04
  1   3   7  24 -2.62573e-05
  1   3   7  27  1.35097e-04
  1   3   7  30 -1.23347e-04
  1   3   7  35  5.84200e-05
  1   3   7  38 -6.09951e-05
  1   3   7  43 -2.24966e-05
  1   3   7  45  9.59443e-05
  1   3   7  48  2.16942e-05
  1   3   7  51 -6.71421e-05
  1   3   7  54  8.59331e-05
  1   3   7  78 -3.02697e-05
  1   3   8   9  1.37845e-04
  1   3   8  10  2.62573e-05
  1   3   8  16  6.68208e-05
  1   3   8  19 -4.34801e-05
  1   3   8  28 -1.34905e-04
  1   3   8  29  8.44063e-05
  1   3   8  32 -9.92533e-04
  1   3   8  36  2.52747e-04
  1   3   8  40  8.52086e-04
  1   3   8  41  3.92999e-04
  1   3   8  52 -1.12020e-03
  1   3   8  56 -7.82736e-04
  1   3   8  58  2.39962e-04
  1   3   8  60 -3.25600e-04
  1   3   8  61 -1.09619e-03
  1   3   8  64 -1.60096e-03
  1   3   8  65 -6.41913e-04
  1   3   8  69 -9.29406e-05
  1   3   8  70  5.47842e-04
  1   3   8  73  2.64056e-03
  1   3   8  74  3.19403e-03
  1   3   8  76 -2.06467e-05
  1   3   8  80  4.51247e-04
  1   3   8  82  2.37427e-04
  1   3   8  84 -4.19292e-05
  1   3   8  86 -8.88398e-05
  1   3   9   7  1.84008e-05
  1   3   9  12  1.43632e-05
  1   3   9  15 -2.81840e-05
  1   3   9  20 -1.70585e-05
  1   3   9  23 -1.62467e-05
  1   3   9  33 -1.45697e-05
  1   3   9  34 -3.69931e-05
  1   3   9  39 -2.99130e-05
  1   3   9  44  4.62949e-05
  1   3   9  47 -6.01451e-05
  1   3   9  49  1.64241e-05
  1   3   9  50  1.42325e-05
  1   3   9  55 -3.69075e-05
  1   3  10   8 -1.38322e-03
  1   3  10  11  1.32480e-03
  1   3  10  13  1.11286e-04
  1   3  10  17  2.21844e-04
  1   3  10  24  2.04084e-04
  1   3  10  27 -1.86912e-04
  1   3  10  30 -8.24520e-04
  1   3  10  35  3.16357e-04
  1   3  10  38 -5.96454e-04
  1   3  10  43 -3.53050e-04
  1   3  10  45 -4.30415e-04
  1   3  10  48 -3.27080e-04
  1   3  10  51  2.56376e-04
  1   3  10  54 -2.12294e-04
  1   3  10  55 -1.17490e-05
  1   3  10  78  3.89849e-05
  1   3  11   7 -1.12099e-04
  1   3  11  12 -3.63920e-05
  1   3  11  15 -1.17186e-03
  1   3  11  20  6.92363e-04
  1   3  11  23  4.57294e-04
  1   3  11  33  1.06084e-03
  1   3  11  34  3.01760e-04
  1   3  11  39 -2.38976e-04
  1   3  11  44  6.33212e-04
  1   3  11  47 -3.76471e-04
  1   3  11  49 -1.19996e-03
  1   3  11  50  2.47003e-04
  1   3  11  55 -2.24846e-04
  1   3  12   8 -9.50691e-04
  1   3  12  11  4.65475e-04
  1   3  12  13  1.03925e-04
  1   3  12  17  1.20146e-04
  1   3  12  24 -2.36653e-04
  1   3  12  27  2.44055e-04
  1   3  12  30 -3.54691e-04
  1   3  12  35 -1.70197e-04
  1   3  12  38 -3.41414e-04
  1   3  12  43 -1.75585e-04
  1   3  12  45 -3.12159e-04
  1   3  12  48 -1.97573e-04
  1   3  12  51  2.20418e-04
  1   3  12  54 -1.73974e-04
  1   3  12  78 -7.44569e-05
  1   3  13   9 -9.14902e-04
  1   3  13  16 -5.15128e-04
  1   3  13  28 -5.28975e-04
  1   3  13  29  3.62209e-03
  1   3  13  32 -6.41149e-04
  1   3  13  36 -3.54114e-03
  1   3  13  40  1.50166e-04
  1   3  13  41 -4.28386e-04
  1   3  13  52 -4.54049e-05
  1   3  13  56 -9.88260e-05
  1   3  13  58  3.39811e-05
  1   3  13  60  2.24091e-04
  1   3  13  61  1.51205e-04
  1   3  13  64 -6.02173e-04
  1   3  13  65 -2.15429e-04
  1   3  13  69 -2.48495e-04
  1   3  13  70 -3.96441e-04
  1   3  13  73 -3.45512e-04
  1   3  13  74  2.10623e-05
  1   3  13  76  1.40124e-03
  1   3  13  80  2.35044e-05
  1   3  13  82 -1.62074e-04
  1   3  13  84 -2.15344e-04
  1   3  13  86  1.87056e-04
  1   3  14   9 -1.06085e-04
  1   3  14  16 -9.52917e-05
  1   3  14  19 -1.81256e-04
  1   3  14  28  1.70921e-04
  1   3  14  29  7.87393e-04
  1   3  14  32 -3.38653e-04
  1   3  14  36 -7.60825e-04
  1   3  14  40  2.12570e-04
  1   3  14  41 -8.86180e-05
  1   3  14  52 -2.00261e-04
  1   3  14  60  5.30275e-05
  1   3  14  61  3.77184e-05
  1   3  14  64 -9.62242e-05
  1   3  14  65 -7.25375e-05
  1   3  14  69 -6.49794e-05
  1   3  14  73  5.72835e-05
  1   3  14  74 -5.54896e-05
  1   3  14  76  2.08162e-04
  1   3  14  80 -2.17330e-05
  1   3  14  82 -4.28458e-05
  1   3  14  84 -2.62228e-05
  1   3  14  86  3.88855e-05
  1   3  15  10 -3.76954e-05
  1   3  15  14  4.71420e-05
  1   3  15  18  1.31498e-04
  1   3  15  21  3.55018e-04
  1   3  15  25  2.05031e-05
  1   3  15  26 -3.76424e-04
  1   3  15  31 -3.29622e-04
  1   3  15  37 -1.24684e-03
  1   3  15  42  9.75976e-05
  1   3  15  46 -3.45816e-05
  1   3  15  53  1.19990e-05
  1   3  15  57  5.15043e-05
  1   3  15  59 -1.54001e-05
  1   3  15  62  5.95620e-05
  1   3  15  63 -1.54460e-04
  1   3  15  66  1.01092e-04
  1   3  15  67  1.95875e-05
  1   3  15  71  2.28048e-04
  1   3  15  75 -2.45034e-04
  1   3  15  77 -4.50006e-04
  1   3  15  79 -1.87261e-04
  1   3  15  81 -3.52330e-05
  1   3  15  83 -2.80831e-05
  1   3  15  85  8.61082e-05
  1   3  15  87 -2.29131e-05
  1   3  16  10 -7.01054e-04
  1   3  16  14  9.00591e-05
  1   3  16  18 -2.01973e-04
  1   3  16  21 -8.63469e-04
  1   3  16  22 -3.07016e-04
  1   3  16  25  2.27024e-04
  1   3  16  26  6.32464e-04
  1   3  16  31 -2.29892e-03
  1   3  16  37 -3.30238e-03
  1   3  16  42 -6.77003e-05
  1   3  16  46  1.89850e-04
  1   3  16  53  3.44672e-05
  1   3  16  57  1.77971e-04
  1   3  16  59  2.15527e-04
  1   3  16  62  1.00587e-04
  1   3  16  63 -1.38708e-04
  1   3  16  66 -3.87639e-04
  1   3  16  67  2.31581e-04
  1   3  16  68  8.97576e-05
  1   3  16  71  3.85052e-04
  1   3  16  72 -2.89233e-04
  1   3  16  75 -8.32449e-05
  1   3  16  77  5.50487e-05
  1   3  16  79 -2.43461e-04
  1   3  16  81 -1.92375e-05
  1   3  16  83 -5.15548e-05
  1   3  16  85  6.73400e-05
  1   3  17   7  5.56546e-04
  1   3  17  12  2.79857e-04
  1   3  17  15 -1.52765e-04
  1   3  17  20  3.85797e-05
  1   3  17  23  4.23590e-04
  1   3  17  33 -6.63202e-05
  1   3  17  34  2.57014e-04
  1   3  17  39 -1.21611e-04
  1   3  17  44  3.73202e-05
  1   3  17  49 -3.22650e-05
  1   3  17  50  3.21858e-05
  1   3  17  55  9.15092e-05
  1   3  18   8 -8.38497e-04
  1   3  18  11  5.58187e-04
  1   3  18  13  6.59708e-05
  1   3  18  17  1.04363e-04
  1   3  18  24 -1.73391e-05
  1   3  18  27  1.97896e-04
  1   3  18  30 -2.40389e-04
  1   3  18  35  9.57082e-05
  1   3  18  38 -1.50931e-04
  1   3  18  43 -1.53701e-04
  1   3  18  45 -1.92480e-04
  1   3  18  48 -1.15460e-04
  1   3  18  51  1.32023e-04
  1   3  18  54 -2.03785e-04
  1   3  18  78 -8.08362e-05
  1   3  19   9  5.42683e-04
  1   3  19  10 -5.10523e-05
  1   3  19  16 -5.96377e-04
  1   3  19  19  1.66267e-03
  1   3  19  28 -1.89435e-03
  1   3  19  29 -6.41056e-04
  1   3  19  32 -6.96627e-04
  1   3  19  36 -6.62658e-04
  1   3  19  40  2.38766e-04
  1   3  19  41  3.69483e-04
  1   3  19  52 -1.18198e-03
  1   3  19  56 -1.26873e-04
  1   3  19  58  4.34764e-04
  1   3  19  60  3.42840e-04
  1   3  19  61 -7.61025e-04
  1   3  19  64  1.25096e-03
  1   3  19  65  9.18753e-04
  1   3  19  69  7.44859e-04
  1   3  19  70 -2.42021e-05
  1   3  19  73  2.49313e-03
  1   3  19  74 -2.03440e-03
  1   3  19  76  2.33782e-03
  1   3  19  82  2.88061e-04
  1   3  19  84 -2.22452e-04
  1   3  19  86  4.12352e-04
  1   3  20   7 -5.96451e-05
  1   3  20  12  3.67587e-05
  1   3  20  15 -2.25754e-05
  1   3  20  20 -6.27733e-05
  1   3  20  23  3.31336e-05
  1   3  20  33  3.44933e-05
  1   3  20  34  3.91908e-05
  1   3  20  44  5.31689e-05
  1   3  20  49 -2.78978e-05
  1   3  20  50  7.57409e-05
  1   3  20  55  1.31640e-05
  1   3  21   9  2.02171e-04
  1   3  21  10 -5.33697e-05
  1   3  21  16 -8.00160e-04
  1   3  21  19  4.26184e-04
  1   3  21  28  1.77164e-03
  1   3  21  29  1.98246e-04
  1   3  21  32  9.45188e-04
  1   3  21  36  6.97507e-04
  1   3  21  40  1.17316e-04
  1   3  21  41  6.10211e-04
  1   3  21  52 -9.53209e-04
  1   3  21  56 -5.10090e-04
  1   3  21  58  5.58292e-04
  1   3  21  60  7.24976e-04
  1   3  21  61 -4.69851e-04
  1   3  21  64  1.58083e-03
  1   3  21  65  7.77169e-04
  1   3  21  69  5.98801e-04
  1   3  21  73  2.38435e-03
  1   3  21  74 -2.32108e-03
  1   3  21  76 -2.26442e-03
  1   3  21  80 -8.10963e-05
  1   3  21  82  4.69444e-04
  1   3  21  84 -3.36525e-05
  1   3  21  86  2.31803e-04
  1   4   5   9  1.52204e-04
  1   4   5  16  2.95643e-05
  1   4   5  19  4.51046e-04
  1   4   5  28  1.93219e-04
  1   4   5  29 -2.09277e-04
  1   4   5  32 -9.70076e-05
  1   4   5  36  3.70716e-05
  1   4   5  40  2.46197e-04
  1   4   5  41  1.91792e-04
  1   4   5  52 -4.72220e-04
  1   4   5  56 -5.34704e-04
  1   4   5  60 -4.97784e-04
  1   4   5  61  9.55797e-05
  1   4   5  64 -3.14591e-04
  1   4   5  65  3.93309e-04
  1   4   5  69 -4.42837e-04
  1   4   5  70 -3.15203e-04
  1   4   5  73 -6.38039e-04
  1   4   5  74  1.66175e-03
  1   4   5  76 -9.68236e-05
  1   4   5  80  2.00010e-04
  1   4   5  82 -1.56409e-04
  1   4   5  84 -3.35378e-05
  1   4   5  86  1.32718e-04
  1   4   6   8  8.41360e-05
  1   4   6  11 -1.63491e-04
  1   4   6  13 -1.68012e-04
  1   4   6  17  3.12022e-04
  1   4   6  27 -2.43360e-04
  1   4   6  30  2.91160e-04
  1   4   6  35  5.26643e-04
  1   4   6  38  1.41371e-04
  1   4   6  43  2.58324e-05
  1   4   6  45 -1.13516e-04
  1   4   6  48  1.72094e-04
  1   4   6  51  2.10743e-05
  1   4   6  54  2.01658e-04
  1   4   7  10  9.27715e-05
  1   4   7  14 -2.83441e-05
  1   4   7  18  4.23348e-04
  1   4   7  21 -2.44451e-04
  1   4   7  22  1.65085e-04
  1   4   7  25  1.22800e-04
  1   4   7  26 -1.51983e-05
  1   4   7  31  3.06462e-04
  1   4   7  37  4.87298e-04
  1   4   7  42  7.28881e-04
  1   4   7  46 -2.97176e-04
  1   4   7  53 -1.27244e-04
  1   4   7  57  2.13667e-04
  1   4   7  59 -1.59973e-05
  1   4   7  62 -5.90701e-04
  1   4   7  63 -1.80931e-03
  1   4   7  66 -6.33112e-04
  1   4   7  67  4.26665e-04
  1   4   7  68  1.12959e-03
  1   4   7  71 -5.22385e-04
  1   4   7  72  1.05329e-03
  1   4   7  75 -3.71907e-03
  1   4   7  77 -1.08384e-04
  1   4   7  79 -1.70449e-05
  1   4   7  81 -3.63102e-04
  1   4   7  83  2.64519e-04
  1   4   7  85 -1.46595e-04
  1   4   7  87  2.98849e-04
  1   4   8   7  2.65334e-04
  1   4   8  12  3.89230e-05
  1   4   8  15 -2.43584e-04
  1   4   8  20 -1.05138e-04
  1   4   8  23  1.89390e-04
  1   4   8  33 -2.26621e-04
  1   4   8  34  1.96611e-04
  1   4   8  39 -2.01884e-04
  1   4   8  44  3.10793e-05
  1   4   8  47 -2.56115e-04
  1   4   8  49  9.42607e-05
  1   4   8  50 -2.29467e-05
  1   4   8  55 -1.14745e-04
  1   4   9   9  6.45131e-05
  1   4   9  16  3.26797e-04
  1   4   9  19 -2.02824e-04
  1   4   9  28 -3.63168e-05
  1   4   9  29 -2.99118e-05
  1   4   9  32 -1.01827e-03
  1   4   9  36  2.39539e-04
  1   4   9  40  7.29508e-05
  1   4   9  41 -1.00054e-04
  1   4   9  52  1.73856e-04
  1   4   9  56  2.25105e-04
  1   4   9  58  2.98918e-04
  1   4   9  60  2.00621e-04
  1   4   9  61 -1.25225e-03
  1   4   9  64 -6.35861e-04
  1   4   9  65 -5.95934e-04
  1   4   9  69  5.96512e-04
  1   4   9  70  1.05350e-03
  1   4   9  73  3.86311e-03
  1   4   9  74  6.32863e-04
  1   4   9  76  1.83756e-04
  1   4   9  80  1.16680e-04
  1   4   9  82  5.59214e-04
  1   4   9  84  7.24129e-05
  1   4   9  86 -3.75583e-04
  1   4  10  10 -7.58828e-04
  1   4  10  14 -4.13618e-04
  1   4  10  21 -2.41585e-04
  1   4  10  22 -7.58922e-04
  1   4  10  25  3.35554e-04
  1   4  10  26  7.26257e-05
  1   4  10  31 -1.94078e-03
  1   4  10  37  1.46811e-03
  1   4  10  42  1.39171e-05
  1   4  10  46 -2.14190e-04
  1   4  10  53 -2.25087e-04
  1   4  10  59 -7.91111e-05
  1   4  10  62  7.87627e-04
  1   4  10  63 -1.87275e-05
  1   4  10  66 -7.73427e-04
  1   4  10  67 -8.35583e-05
  1   4  10  68 -3.27530e-04
  1   4  10  71  8.69506e-04
  1   4  10  72 -2.24524e-03
  1   4  10  75  3.17688e-04
  1   4  10  77  8.21757e-04
  1   4  10  79  5.56852e-04
  1   4  10  81 -3.90658e-05
  1   4  10  83 -3.46364e-04
  1   4  10  85  1.30788e-04
  1   4  10  87 -2.95998e-04
  1   4  11   9 -3.63019e-05
  1   4  11  16 -8.79480e-05
  1   4  11  19  1.91432e-04
  1   4  11  28 -3.68566e-04
  1   4  11  29 -1.41756e-04
  1   4  11  32  1.22191e-04
  1   4  11  36  8.62115e-05
  1   4  11  40 -8.38052e-05
  1   4  11  41  4.52278e-05
  1   4  11  52  6.34599e-05
  1   4  11  56  1.65203e-05
  1   4  11  61 -1.04507e-05
  1   4  11  64  4.57290e-05
  1   4  11  69  1.75182e-05
  1   4  11  73  3.33311e-05
  1   4  11  74  4.40100e-05
  1   4  11  76  1.11058e-04
  1   4  11  84 -3.42347e-05
  1   4  12  10  7.99766e-04
  1   4  12  14 -2.67836e-04
  1   4  12  18 -1.33565e-04
  1   4  12  21  4.69627e-04
  1   4  12  22  1.22978e-03
  1   4  12  25  1.97497e-04
  1   4  12  26 -6.91158e-04
  1   4  12  31  2.43828e-03
  1   4  12  37 -1.84031e-03
  1   4  12  42  1.12366e-04
  1   4  12  46 -7.79966e-05
  1   4  12  53 -4.80709e-04
  1   4  12  57 -1.04202e-04
  1   4  12  59  2.08510e-05
  1   4  12  62  5.26818e-05
  1   4  12  63 -9.77086e-05
  1   4  12  66 -8.41828e-04
  1   4  12  67  1.74608e-05
  1   4  12  68 -1.86622e-04
  1   4  12  71 -1.83194e-04
  1   4  12  72 -6.52011e-04
  1   4  12  75  4.73107e-04
  1   4  12  77 -1.27981e-03
  1   4  12  79  8.09028e-04
  1   4  12  83 -2.22025e-04
  1   4  12  85  1.41047e-04
  1   4  12  87 -1.31485e-04
  1   4  13   7 -7.50916e-04
  1   4  13  12  6.45652e-04
  1   4  13  15  3.88873e-04
  1   4  13  20  2.97232e-04
  1   4  13  23 -9.40036e-04
  1   4  13  33 -1.72934e-03
  1   4  13  34  1.44952e-03
  1   4  13  39  1.61844e-04
  1   4  13  44 -3.67509e-04
  1   4  13  47  8.28826e-05
  1   4  13  49  5.56669e-05
  1   4  13  50 -1.30913e-04
  1   4  13  55 -1.87888e-04
  1   4  14   7  1.47978e-04
  1   4  14  12  1.28434e-04
  1   4  14  15  6.14310e-04
  1   4  14  20 -8.06843e-04
  1   4  14  23 -5.12463e-05
  1   4  14  33 -9.59333e-04
  1   4  14  34  7.97034e-05
  1   4  14  39 -1.48551e-04
  1   4  14  44 -2.74440e-04
  1   4  14  47  2.02087e-04
  1   4  14  49  7.71550e-04
  1   4  14  50  2.17446e-04
  1   4  14  54 -1.24164e-05
  1   4  14  55  3.85702e-04
  1   4  15   8  9.92012e-04
  1   4  15  11 -3.27237e-04
  1   4  15  13  8.67498e-05
  1   4  15  17 -8.22695e-04
  1   4  15  24  4.13887e-04
  1   4  15  27 -7.85352e-04
  1   4  15  30  1.25130e-03
  1   4  15  35 -4.12554e-04
  1   4  15  38 -5.53843e-04
  1   4  15  43  2.44940e-04
  1   4  15  45 -6.47741e-05
  1   4  15  48  1.08239e-04
  1   4  15  51  3.72840e-04
  1   4  15  54 -1.96063e-04
  1   4  15  55 -1.08088e-05
  1   4  15  78  5.59141e-04
  1   4  16   8 -1.30540e-04
  1   4  16  11  1.44486e-04
  1   4  16  13  1.18098e-04
  1   4  16  17  4.65246e-05
  1   4  16  24  4.01500e-04
  1   4  16  27 -1.41460e-03
  1   4  16  30  3.61812e-05
  1   4  16  35 -3.87838e-04
  1   4  16  38 -2.89280e-03
  1   4  16  43 -1.87313e-04
  1   4  16  45  6.39012e-04
  1   4  16  48  6.61911e-05
  1   4  16  51 -1.38617e-04
  1   4  16  54  1.12684e-04
  1   4  16  78  2.15980e-03
  1   4  17   9 -1.14048e-04
  1   4  17  16 -1.67445e-04
  1   4  17  19  4.04191e-04
  1   4  17  28 -1.12022e-03
  1   4  17  29  1.60215e-04
  1   4  17  32 -3.53235e-04
  1   4  17  36 -5.74862e-04
  1   4  17  41 -4.96414e-05
  1   4  17  52 -6.64631e-05
  1   4  17  56  4.82518e-05
  1   4  17  60 -2.80534e-05
  1   4  17  61 -1.26613e-04
  1   4  17  64 -6.28695e-05
  1   4  17  65  5.74406e-05
  1   4  17  69  6.89902e-05
  1   4  17  70 -5.59408e-05
  1   4  17  73  1.44173e-04
  1   4  17  74 -1.29252e-04
  1   4  17  76  1.60532e-03
  1   4  17  80  2.78783e-05
  1   4  17  82 -4.56113e-05
  1   4  17  84 -8.31229e-05
  1   4  17  86  9.95354e-05
  1   4  18  10 -2.22784e-04
  1   4  18  14 -8.19677e-05
  1   4  18  18 -3.26891e-04
  1   4  18  21  2.22931e-04
  1   4  18  22  3.34460e-04
  1   4  18  25  2.37526e-04
  1   4  18  26 -3.06407e-04
  1   4  18  31 -4.77873e-04
  1   4  18  37  3.26027e-04
  1   4  18  42  4.28853e-04
  1   4  18  46 -2.00988e-04
  1   4  18  53 -1.12710e-04
  1   4  18  57  2.83182e-04
  1   4  18  59 -4.90223e-04
  1   4  18  62 -3.35326e-04
  1   4  18  63 -3.15073e-04
  1   4  18  66  4.10129e-04
  1   4  18  67 -1.13595e-04
  1   4  18  68  1.07209e-04
  1   4  18  71 -4.65502e-04
  1   4  18  72  1.39548e-03
  1   4  18  75 -1.21791e-03
  1   4  18  77 -2.41982e-04
  1   4  18  79  7.59704e-04
  1   4  18  81 -1.29779e-04
  1   4  18  83  2.52618e-04
  1   4  18  85 -1.44598e-04
  1   4  18  87  3.99499e-05
  1   4  19   7 -2.44933e-04
  1   4  19  12  6.86421e-05
  1   4  19  15 -1.36380e-04
  1   4  19  20 -3.47881e-04
  1   4  19  23 -1.21886e-04
  1   4  19  33  3.11688e-05
  1   4  19  34  1.51528e-04
  1   4  19  39 -2.76241e-04
  1   4  19  44  1.23418e-05
  1   4  19  47  1.20302e-04
  1   4  19  50  4.18933e-05
  1   4  19  54 -1.01764e-05
  1   4  19  55  2.20791e-04
  1   4  20   9  4.63316e-04
  1   4  20  10 -6.68130e-05
  1   4  20  16 -5.37114e-04
  1   4  20  19  1.04348e-03
  1   4  20  28  1.33627e-04
  1   4  20  29 -5.37623e-05
  1   4  20  32  3.69260e-04
  1   4  20  36  1.68686e-04
  1   4  20  40 -2.19808e-04
  1   4  20  41  8.17668e-04
  1   4  20  52 -1.31914e-03
  1   4  20  56 -5.04300e-04
  1   4  20  58  3.89069e-04
  1   4  20  60  1.21225e-03
  1   4  20  61 -1.31707e-04
  1   4  20  64  1.59117e-03
  1   4  20  65  9.86469e-05
  1   4  20  69  9.96584e-04
  1   4  20  70 -5.69814e-04
  1   4  20  73  7.33708e-04
  1   4  20  74 -4.28002e-03
  1   4  20  76 -1.35714e-04
  1   4  20  80 -2.93429e-04
  1   4  20  82  2.24882e-05
  1   4  20  84 -4.52429e-04
  1   4  20  86  6.09941e-04
  1   4  21   7  5.19855e-05
  1   4  21  15  4.27193e-05
  1   4  21  23  4.15336e-05
  1   4  21  33  2.49750e-05
  1   4  21  34 -7.26280e-05
  1   4  21  39  2.18975e-04
  1   4  21  44 -1.20837e-04
  1   4  21  47 -9.65555e-05
  1   4  21  49  2.29631e-04
  1   4  21  50 -2.45641e-05
  1   4  21  55 -9.70095e-05
  1   5   6   7  1.08342e-04
  1   5   6  12  1.33098e-04
  1   5   6  15 -3.48078e-04
  1   5   6  20 -9.55464e-05
  1   5   6  23  2.26273e-04
  1   5   6  33  1.82697e-04
  1   5   6  34  6.55591e-04
  1   5   6  39 -4.14224e-05
  1   5   6  44  1.29480e-04
  1   5   6  47 -1.38160e-04
  1   5   6  49 -1.95224e-04
  1   5   6  50 -4.11457e-05
  1   5   6  55 -2.39181e-05
  1   5   7   9  9.25624e-05
  1   5   7  10  1.15198e-05
  1   5   7  16 -2.73547e-04
  1   5   7  19  8.62518e-04
  1   5   7  28 -2.91003e-04
  1   5   7  29 -4.74038e-05
  1   5   7  32  5.03295e-04
  1   5   7  36 -8.75073e-05
  1   5   7  40  5.89915e-04
  1   5   7  41  4.91737e-04
  1   5   7  52 -9.67042e-04
  1   5   7  56 -7.85444e-04
  1   5   7  60 -8.52143e-04
  1   5   7  61  8.27417e-04
  1   5   7  64 -7.42676e-04
  1   5   7  65  1.79291e-04
  1   5   7  69 -8.17689e-04
  1   5   7  70 -1.29499e-03
  1   5   7  73 -3.56880e-03
  1   5   7  74  2.58990e-03
  1   5   7  76  1.42955e-04
  1   5   7  80  3.01328e-04
  1   5   7  82 -6.64202e-04
  1   5   7  84 -1.44818e-04
  1   5   7  86  4.40384e-04
  1   5   8   8 -8.81063e-05
  1   5   8  11  3.61346e-05
  1   5   8  13  6.63065e-05
  1   5   8  17 -1.87241e-05
  1   5   8  24 -2.35427e-05
  1   5   8  27  8.02761e-05
  1   5   8  30 -1.29736e-04
  1   5   8  35 -1.60456e-04
  1   5   8  38 -1.49077e-04
  1   5   8  45  5.55120e-05
  1   5   8  48 -4.93194e-05
  1   5   8  51 -2.87767e-05
  1   5   8  54 -4.56398e-05
  1   5   9  10 -1.07657e-05
  1   5   9  14  1.03956e-04
  1   5   9  18  1.82102e-04
  1   5   9  21  2.43672e-04
  1   5   9  22  4.88714e-05
  1   5   9  25 -3.48548e-04
  1   5   9  26  1.54730e-04
  1   5   9  31 -1.68085e-04
  1   5   9  37 -1.60636e-04
  1   5   9  42  2.99228e-04
  1   5   9  46 -1.65684e-04
  1   5   9  53 -9.21679e-05
  1   5   9  57 -4.01747e-05
  1   5   9  59 -1.43904e-05
  1   5   9  62 -4.25641e-05
  1   5   9  63 -5.40765e-04
  1   5   9  66  3.66092e-04
  1   5   9  67 -3.02427e-04
  1   5   9  68  2.41906e-04
  1   5   9  71 -3.11817e-05
  1   5   9  72  2.74050e-04
  1   5   9  75 -1.00570e-03
  1   5   9  79  6.77362e-05
  1   5   9  81 -1.04529e-04
  1   5   9  83  5.16105e-05
  1   5   9  87  5.48919e-05
  1   5  10   9 -1.71334e-04
  1   5  10  10  2.43577e-05
  1   5  10  16 -3.06581e-04
  1   5  10  19 -6.63149e-05
  1   5  10  28 -1.74629e-04
  1   5  10  29  3.97304e-04
  1   5  10  32  1.02698e-03
  1   5  10  36  1.43439e-04
  1   5  10  40 -2.22063e-04
  1   5  10  41  5.18064e-04
  1   5  10  52 -2.81483e-04
  1   5  10  56 -5.70924e-04
  1   5  10  58  3.88446e-05
  1   5  10  60  4.39686e-05
  1   5  10  61  5.94457e-04
  1   5  10  64 -4.69370e-04
  1   5  10  65 -1.14082e-03
  1   5  10  69  1.68295e-05
  1   5  10  70 -7.47497e-04
  1   5  10  73 -2.65177e-03
  1   5  10  74 -9.67888e-05
  1   5  10  76 -2.17557e-04
  1   5  10  80 -3.84198e-05
  1   5  10  82 -4.09292e-04
  1   5  10  84 -8.59463e-05
  1   5  10  86  2.86368e-04
  1   5  11  10  1.64077e-05
  1   5  11  14 -2.00551e-05
  1   5  11  18  2.25538e-05
  1   5  11  21  1.18877e-05
  1   5  11  22 -1.78374e-05
  1   5  11  25  4.50053e-05
  1   5  11  26 -6.65151e-05
  1   5  11  31  8.73482e-05
  1   5  11  37  4.18989e-05
  1   5  11  42  1.32399e-05
  1   5  11  53 -1.49984e-05
  1   5  11  57  1.36130e-05
  1   5  11  62  2.27387e-05
  1   5  11  63 -2.09254e-05
  1   5  11  66 -3.75140e-05
  1   5  11  67  1.29468e-05
  1   5  11  71  3.43035e-05
  1   5  11  72 -5.68246e-05
  1   5  11  75 -2.82588e-05
  1   5  11  77 -3.36528e-05
  1   5  11  79 -1.00038e-05
  1   5  12   9 -3.38256e-04
  1   5  12  10  1.43454e-05
  1   5  12  16 -1.12794e-04
  1   5  12  19 -6.77456e-05
  1   5  12  28 -1.01113e-04
  1   5  12  29  6.76426e-04
  1   5  12  32  1.00343e-03
  1   5  12  36  6.50652e-04
  1   5  12  40 -1.12659e-04
  1   5  12  41  3.36800e-04
  1   5  12  52 -1.46248e-04
  1   5  12  56 -2.36402e-04
  1   5  12  58  1.18660e-05
  1   5  12  60  1.85445e-04
  1   5  12  61  3.15797e-04
  1   5  12  64 -1.73112e-04
  1   5  12  65 -7.53845e-04
  1   5  12  69  1.05411e-04
  1   5  12  70 -3.35457e-04
  1   5  12  73 -1.35001e-03
  1   5  12  74 -4.92291e-04
  1   5  12  76 -3.60651e-04
  1   5  12  80 -4.90638e-05
  1   5  12  82 -2.00569e-04
  1   5  12  84 -7.09434e-05
  1   5  12  86  1.49750e-04
  1   5  13  11  3.53777e-05
  1   5  13  13  3.49051e-05
  1   5  13  17 -1.52664e-05
  1   5  13  27 -2.37700e-04
  1   5  13  30 -1.62092e-04
  1   5  13  35 -9.68979e-05
  1   5  13  38 -4.10312e-04
  1   5  13  43 -1.42024e-05
  1   5  13  45  3.15099e-05
  1   5  13  48 -2.17302e-05
  1   5  13  54  3.03072e-05
  1   5  13  78  2.82620e-04
  1   5  14   8  2.16926e-04
  1   5  14  11 -1.81156e-04
  1   5  14  13  1.18666e-04
  1   5  14  17 -3.98700e-05
  1   5  14  24  2.06009e-04
  1   5  14  27  6.57229e-04
  1   5  14  30  1.14596e-03
  1   5  14  35  1.13747e-04
  1   5  14  38  2.95252e-04
  1   5  14  43 -1.20281e-04
  1   5  14  45 -8.64011e-05
  1   5  14  48  1.43196e-04
  1   5  14  51  1.23957e-04
  1   5  14  54 -7.53892e-05
  1   5  14  78 -1.21099e-04
  1   5  15   7 -5.18405e-05
  1   5  15  12 -5.84451e-05
  1   5  15  15  1.11322e-04
  1   5  15  20 -1.09133e-03
  1   5  15  23  5.71139e-04
  1   5  15  33 -1.39603e-04
  1   5  15  34  1.56857e-04
  1   5  15  39 -5.70483e-04
  1   5  15  44  5.64989e-04
  1   5  15  47 -3.88535e-04
  1   5  15  49  2.16115e-04
  1   5  15  50  9.16306e-04
  1   5  15  54 -1.33948e-05
  1   5  15  55  7.30828e-04
  1   5  16   7 -4.58020e-05
  1   5  16  12  6.58250e-05
  1   5  16  20  2.13208e-04
  1   5  16  23 -2.25533e-04
  1   5  16  33 -1.66090e-04
  1   5  16  34  4.40160e-05
  1   5  16  39  9.33691e-05
  1   5  16  44 -1.63063e-04
  1   5  16  47  9.24087e-05
  1   5  16  49 -7.60774e-05
  1   5  16  50 -1.76886e-04
  1   5  16  55 -1.45737e-04
  1   5  17  14  2.60887e-05
  1   5  17  18 -2.31526e-05
  1   5  17  21 -7.26674e-05
  1   5  17  22 -1.75803e-04
  1   5  17  25 -7.23086e-05
  1   5  17  26  1.96154e-04
  1   5  17  31  8.25196e-05
  1   5  17  37  5.03375e-05
  1   5  17  57  1.12902e-05
  1   5  17  62 -1.11269e-05
  1   5  17  66  5.61236e-05
  1   5  17  67 -4.54111e-05
  1   5  17  68  1.32855e-05
  1   5  17  71 -3.85158e-05
  1   5  17  72  6.03229e-05
  1   5  17  77  3.06398e-04
  1   5  17  79 -2.64947e-04
  1   5  17  83  1.59623e-05
  1   5  17  85 -1.33625e-05
  1   5  18   9 -2.80953e-04
  1   5  18  10  3.87557e-05
  1   5  18  16 -2.76741e-04
  1   5  18  19 -1.72042e-04
  1   5  18  28  2.90547e-05
  1   5  18  29  1.49498e-04
  1   5  18  32 -1.84390e-04
  1   5  18  36  1.24546e-04
  1   5  18  40  7.35411e-04
  1   5  18  41 -6.73478e-04
  1   5  18  52  4.99941e-04
  1   5  18  56  1.37560e-04
  1   5  18  58  3.72865e-04
  1   5  18  60 -1.26824e-03
  1   5  18  61 -1.09140e-03
  1   5  18  64 -4.44326e-04
  1   5  18  65  1.17464e-03
  1   5  18  69 -3.96682e-04
  1   5  18  70  9.39345e-04
  1   5  18  73  3.54409e-03
  1   5  18  74  4.13428e-03
  1   5  18  76 -1.02203e-04
  1   5  18  80  4.20918e-04
  1   5  18  82  5.95758e-04
  1   5  18  84  5.66281e-04
  1   5  18  86 -6.61678e-04
  1   5  19   8  3.42176e-05
  1   5  19  11 -1.24711e-05
  1   5  19  13  2.69053e-05
  1   5  19  17  3.58034e-05
  1   5  19  24  9.00884e-05
  1   5  19  27  1.98100e-05
  1   5  19  30 -9.31094e-05
  1   5  19  35  2.40262e-05
  1   5  19  38 -1.62538e-05
  1   5  19  43 -3.95548e-05
  1   5  19  45 -6.05916e-05
  1   5  19  48 -7.88430e-05
  1   5  19  51 -2.74526e-05
  1   5  19  54 -1.84098e-05
  1   5  19  78 -2.09083e-04
  1   5  20  10 -7.06701e-05
  1   5  20  14  7.81101e-05
  1   5  20  18 -1.72648e-04
  1   5  20  21  1.55960e-04
  1   5  20  22  2.94966e-05
  1   5  20  25 -4.01273e-05
  1   5  20  26  2.39072e-05
  1   5  20  37 -1.39847e-05
  1   5  20  42  3.04522e-04
  1   5  20  46 -8.38157e-05
  1   5  20  53 -4.52243e-05
  1   5  20  57  1.80007e-04
  1   5  20  59 -2.64825e-04
  1   5  20  62 -2.83227e-04
  1   5  20  63 -2.54511e-04
  1   5  20  66  4.33643e-04
  1   5  20  67 -2.62546e-04
  1   5  20  68  7.51778e-05
  1   5  20  71 -4.71835e-04
  1   5  20  72  1.13470e-03
  1   5  20  75 -8.15123e-04
  1   5  20  77 -1.26641e-05
  1   5  20  79  3.72345e-05
  1   5  20  81 -9.09690e-05
  1   5  20  83  1.98770e-04
  1   5  20  85 -9.50893e-05
  1   5  20  87  6.38555e-05
  1   5  21   8 -9.43762e-05
  1   5  21  11  1.49729e-05
  1   5  21  13  2.77773e-05
  1   5  21  17  6.45744e-05
  1   5  21  24 -3.45456e-05
  1   5  21  27 -2.01695e-04
  1   5  21  30 -2.12384e-04
  1   5  21  35 -2.13129e-05
  1   5  21  38 -2.82047e-04
  1   5  21  45  6.54165e-05
  1   5  21  48 -1.76611e-05
  1   5  21  51 -4.58325e-05
  1   5  21  54  5.81776e-05
  1   5  21  55 -2.67417e-05
  1   5  21  78  2.00181e-04
  1   6   7  11 -1.74365e-04
  1   6   7  13  2.38962e-04
  1   6   7  17  9.38748e-05
  1   6   7  27  3.48777e-04
  1   6   7  30  6.47191e-05
  1   6   7  35 -4.42196e-04
  1   6   7  38 -5.46061e-04
  1   6   7  43  2.18145e-05
  1   6   7  45  1.59571e-05
  1   6   7  48  2.74647e-05
  1   6   7  78 -1.86436e-05
  1   6   8   9  1.00740e-04
  1   6   8  10  1.57809e-05
  1   6   8  16 -2.98320e-04
  1   6   8  19  8.75493e-04
  1   6   8  28 -1.18325e-04
  1   6   8  32  7.71318e-04
  1   6   8  36 -1.15476e-04
  1   6   8  40  4.33702e-04
  1   6   8  41  6.06168e-04
  1   6   8  52 -1.07369e-03
  1   6   8  56 -1.15795e-03
  1   6   8  58 -7.64487e-05
  1   6   8  60 -1.02113e-03
  1   6   8  61  1.07047e-03
  1   6   8  64 -8.44180e-04
  1   6   8  65  1.57535e-04
  1   6   8  69 -1.06114e-03
  1   6   8  70 -1.48799e-03
  1   6   8  73 -4.50220e-03
  1   6   8  74  3.01277e-03
  1   6   8  76 -4.77419e-05
  1   6   8  80  3.22420e-04
  1   6   8  82 -7.99856e-04
  1   6   8  84 -1.38593e-04
  1   6   8  86  5.32751e-04
  1   6   9   7  1.02830e-04
  1   6   9  12 -2.51695e-05
  1   6   9  15  2.31051e-05
  1   6   9  20  1.04315e-04
  1   6   9  23 -3.09319e-05
  1   6   9  33 -1.88796e-04
  1   6   9  34 -2.00907e-04
  1   6   9  39 -2.38672e-05
  1   6   9  44 -2.29658e-05
  1   6   9  47 -8.33389e-05
  1   6   9  49  8.95603e-05
  1   6   9  50 -1.73306e-05
  1   6   9  55 -1.10744e-04
  1   6  10  11  4.23546e-04
  1   6  10  13 -5.87521e-05
  1   6  10  17 -6.68396e-04
  1   6  10  24  1.43170e-04
  1   6  10  27  1.59837e-05
  1   6  10  30 -3.72162e-04
  1   6  10  35 -1.44945e-04
  1   6  10  38  6.02901e-04
  1   6  10  43 -1.27813e-04
  1   6  10  45  3.45655e-04
  1   6  10  48 -3.25113e-04
  1   6  10  51 -1.59011e-04
  1   6  10  54 -3.39703e-04
  1   6  10  78 -2.62724e-05
  1   6  11   7 -9.54248e-05
  1   6  11  12 -9.00903e-05
  1   6  11  15  2.23595e-04
  1   6  11  20 -1.37382e-03
  1   6  11  23  7.13528e-04
  1   6  11  33 -1.29534e-04
  1   6  11  34  5.09899e-05
  1   6  11  39 -7.81793e-04
  1   6  11  44  7.21581e-04
  1   6  11  47 -3.51215e-04
  1   6  11  49  2.67642e-04
  1   6  11  50  9.87468e-04
  1   6  11  54 -1.08715e-05
  1   6  11  55  8.82260e-04
  1   6  12   8  4.51655e-05
  1   6  12  11  2.25753e-04
  1   6  12  17 -3.56460e-04
  1   6  12  24  1.29222e-04
  1   6  12  27 -1.28860e-05
  1   6  12  30 -2.27002e-04
  1   6  12  35 -8.91361e-05
  1   6  12  38  2.56063e-04
  1   6  12  43 -7.32721e-05
  1   6  12  45  2.06028e-04
  1   6  12  48 -1.83200e-04
  1   6  12  51 -1.08597e-04
  1   6  12  54 -1.70870e-04
  1   6  13   9  7.69132e-05
  1   6  13  16  5.97852e-05
  1   6  13  19  8.61136e-05
  1   6  13  28  9.62812e-05
  1   6  13  29 -3.36329e-04
  1   6  13  32  1.02627e-04
  1   6  13  36  4.35679e-04
  1   6  13  40 -5.28175e-05
  1   6  13  41  2.93932e-05
  1   6  13  52  7.35102e-05
  1   6  13  56  2.45589e-05
  1   6  13  60 -7.40374e-05
  1   6  13  61 -8.91485e-05
  1   6  13  64  1.25168e-04
  1   6  13  65  6.92282e-05
  1   6  13  69  3.35382e-05
  1   6  13  70  7.10735e-05
  1   6  13  73  1.71839e-04
  1   6  13  74  9.47648e-05
  1   6  13  76 -2.43287e-04
  1   6  13  80 -2.61229e-05
  1   6  13  82  4.92367e-05
  1   6  13  84  2.36466e-05
  1   6  13  86 -6.01887e-05
  1   6  14   9  2.49336e-05
  1   6  14  16  6.69530e-05
  1   6  14  19 -1.42539e-04
  1   6  14  28  2.63191e-04
  1   6  14  29 -5.66255e-05
  1   6  14  32 -1.26991e-04
  1   6  14  36  8.04977e-05
  1   6  14  40  1.16414e-04
  1   6  14  41 -4.99532e-05
  1   6  14  52 -6.16124e-05
  1   6  14  56  4.98403e-05
  1   6  14  58  1.44810e-05
  1   6  14  60 -3.22145e-05
  1   6  14  61 -4.50949e-05
  1   6  14  64  2.73292e-05
  1   6  14  65  1.01484e-04
  1   6  14  69 -3.56396e-05
  1   6  14  70  1.03466e-04
  1   6  14  73  2.16084e-04
  1   6  14  74  1.05256e-04
  1   6  14  76 -1.30675e-04
  1   6  14  80  1.37066e-05
  1   6  14  82  3.42209e-05
  1   6  14  84  1.52897e-05
  1   6  14  86 -2.39985e-05
  1   6  15  10  7.19158e-05
  1   6  15  18  1.45476e-05
  1   6  15  21  3.25953e-04
  1   6  15  25  6.82096e-05
  1   6  15  26 -3.83648e-04
  1   6  15  31  1.77234e-04
  1   6  15  37 -1.66833e-04
  1   6  15  42  3.43757e-05
  1   6  15  46 -1.00451e-04
  1   6  15  53 -6.47144e-05
  1   6  15  59 -1.15160e-04
  1   6  15  62  9.53549e-05
  1   6  15  63 -3.67571e-05
  1   6  15  66 -1.23180e-04
  1   6  15  68 -7.42305e-05
  1   6  15  71  9.13085e-05
  1   6  15  72 -2.78551e-04
  1   6  15  75 -5.16002e-05
  1   6  15  77 -1.89731e-04
  1   6  15  79 -1.22640e-05
  1   6  15  81 -2.01049e-05
  1   6  15  83 -5.53684e-05
  1   6  15  85  4.56317e-05
  1   6  15  87 -7.02969e-05
  1   6  16  10  5.98958e-05
  1   6  16  14 -1.18015e-05
  1   6  16  21  4.11425e-05
  1   6  16  22  3.08547e-05
  1   6  16  25 -5.01263e-05
  1   6  16  31  2.30269e-04
  1   6  16  37  4.23134e-04
  1   6  16  53  2.40729e-05
  1   6  16  57 -2.51456e-05
  1   6  16  59 -2.27364e-05
  1   6  16  62 -1.28876e-05
  1   6  16  63  3.20344e-05
  1   6  16  66  8.10206e-05
  1   6  16  67 -2.97618e-05
  1   6  16  71 -4.46423e-05
  1   6  16  72  6.18822e-05
  1   6  16  77  3.29965e-05
  1   6  16  79  5.57305e-05
  1   6  16  83  1.76181e-05
  1   6  16  85 -2.26998e-05
  1   6  16  87  1.16879e-05
  1   6  17   7 -4.80018e-05
  1   6  17  12 -6.67588e-05
  1   6  17  20 -2.09518e-05
  1   6  17  23 -1.87448e-05
  1   6  17  33  4.02462e-05
  1   6  17  34 -6.79828e-05
  1   6  17  39 -2.09728e-05
  1   6  17  44  1.12870e-05
  1   6  17  50  2.76826e-05
  1   6  18   8  8.33240e-05
  1   6  18  11  1.70931e-04
  1   6  18  13  2.42498e-05
  1   6  18  17 -2.33089e-04
  1   6  18  24  8.83417e-05
  1   6  18  27  8.36074e-05
  1   6  18  30  9.42860e-05
  1   6  18  35 -4.32320e-05
  1   6  18  38  1.83253e-04
  1   6  18  43 -4.18075e-05
  1   6  18  45  1.32948e-04
  1   6  18  48 -1.41700e-04
  1   6  18  51 -6.06914e-05
  1   6  18  54 -2.07324e-04
  1   6  18  78 -1.00687e-05
  1   6  19   9 -1.06737e-04
  1   6  19  10  1.97440e-05
  1   6  19  16 -1.21436e-04
  1   6  19  19 -1.38517e-04
  1   6  19  28  3.56098e-04
  1   6  19  29 -9.89438e-05
  1   6  19  32 -3.90927e-04
  1   6  19  36  1.86013e-05
  1   6  19  40  5.10648e-04
  1   6  19  41 -5.53933e-04
  1   6  19  52  4.27395e-04
  1   6  19  56  1.65234e-04
  1   6  19  58  2.29953e-04
  1   6  19  60 -9.15099e-04
  1   6  19  61 -7.98852e-04
  1   6  19  64 -2.17852e-04
  1   6  19  65  1.04280e-03
  1   6  19  69 -3.14218e-04
  1   6  19  70  7.66109e-04
  1   6  19  73  2.77522e-03
  1   6  19  74  3.03119e-03
  1   6  19  76 -4.23125e-04
  1   6  19  80  3.17308e-04
  1   6  19  82  4.99023e-04
  1   6  19  84  3.91997e-04
  1   6  19  86 -4.58982e-04
  1   6  20   7  7.44866e-05
  1   6  20  12  3.39306e-05
  1   6  20  15 -6.00511e-05
  1   6  20  20  2.17246e-05
  1   6  20  23  3.78361e-05
  1   6  20  33 -4.26979e-05
  1   6  20  39 -3.46264e-05
  1   6  20  44 -3.17482e-05
  1   6  20  47 -6.10132e-05
  1   6  20  49  2.21904e-05
  1   6  20  50 -2.29739e-05
  1   6  20  55 -3.30794e-05
  1   6  21   9 -6.92168e-05
  1   6  21  10  2.24910e-05
  1   6  21  16 -1.10807e-04
  1   6  21  28 -1.53686e-04
  1   6  21  29 -2.62823e-04
  1   6  21  32 -6.20719e-04
  1   6  21  36 -1.48474e-04
  1   6  21  40  6.23641e-04
  1   6  21  41 -6.24029e-04
  1   6  21  52  4.30008e-04
  1   6  21  56  2.13309e-04
  1   6  21  58  2.48745e-04
  1   6  21  60 -1.05623e-03
  1   6  21  61 -8.96901e-04
  1   6  21  64 -3.04336e-04
  1   6  21  65  1.16667e-03
  1   6  21  69 -3.62543e-04
  1   6  21  70  8.32466e-04
  1   6  21  73  3.06225e-03
  1   6  21  74  3.31452e-03
  1   6  21  76  4.39184e-04
  1   6  21  80  3.73967e-04
  1   6  21  82  5.14364e-04
  1   6  21  84  4.08553e-04
  1   6  21  86 -4.72337e-04
  1   7   8   7  5.00918e-05
  1   7   8  12  9.95032e-05
  1   7   8  15 -2.58016e-04
  1   7   8  20 -1.04978e-04
  1   7   8  23  1.41567e-04
  1   7   8  33  5.42109e-05
  1   7   8  34  4.17223e-04
  1   7   8  39 -9.69974e-05
  1   7   8  44  1.26855e-04
  1   7   8  47 -8.62836e-05
  1   7   8  49 -1.15592e-04
  1   7   8  50 -1.30336e-05
  1   7   8  55 -1.57357e-05
  1   7   9   9  1.60055e-04
  1   7   9  16 -1.74279e-04
  1   7   9  19  8.15520e-04
  1   7   9  28 -3.21209e-05
  1   7   9  29 -1.57996e-04
  1   7   9  32  3.70170e-04
  1   7   9  36 -1.50687e-04
  1   7   9  40  2.28894e-04
  1   7   9  41  4.69352e-04
  1   7   9  52 -5.83539e-04
  1   7   9  56 -6.06242e-04
  1   7   9  58  1.22223e-05
  1   7   9  60 -5.42197e-04
  1   7   9  61  5.37716e-04
  1   7   9  64 -4.59664e-04
  1   7   9  65 -1.62401e-04
  1   7   9  69 -3.57289e-04
  1   7   9  70 -8.76850e-04
  1   7   9  73 -2.60023e-03
  1   7   9  74  1.39582e-03
  1   7   9  76  7.44235e-05
  1   7   9  80  1.71174e-04
  1   7   9  82 -4.82518e-04
  1   7   9  84 -9.37696e-05
  1   7   9  86  3.33210e-04
  1   7  10  10 -1.78242e-04
  1   7  10  14 -3.76394e-04
  1   7  10  18  5.15188e-04
  1   7  10  21 -3.34789e-04
  1   7  10  22 -2.04462e-04
  1   7  10  25  4.43505e-05
  1   7  10  26  2.78571e-05
  1   7  10  31 -3.31798e-04
  1   7  10  37  6.70718e-04
  1   7  10  42  1.65427e-04
  1   7  10  46  1.06249e-04
  1   7  10  53  3.85256e-05
  1   7  10  57 -1.86470e-05
  1   7  10  59  3.18474e-04
  1   7  10  62  1.06730e-04
  1   7  10  63 -2.16908e-04
  1   7  10  66  3.12654e-05
  1   7  10  67 -8.76524e-05
  1   7  10  68  8.52185e-05
  1   7  10  71  3.15245e-04
  1   7  10  72 -2.69074e-04
  1   7  10  75 -4.08198e-05
  1   7  10  77  1.31697e-04
  1   7  10  79  8.19955e-05
  1   7  10  81 -1.10054e-05
  1   7  10  83 -5.45799e-05
  1   7  10  85  8.14481e-05
  1   7  10  87  1.95768e-05
  1   7  11   9 -2.66223e-05
  1   7  11  16 -5.40479e-05
  1   7  11  19  2.94066e-04
  1   7  11  28 -3.94608e-04
  1   7  11  29 -1.97175e-05
  1   7  11  32  1.16688e-04
  1   7  11  36 -2.87888e-05
  1   7  11  40 -1.28336e-04
  1   7  11  41  4.29515e-05
  1   7  11  52  1.12081e-04
  1   7  11  56 -1.29012e-05
  1   7  11  58  3.55979e-05
  1   7  11  60 -2.04406e-05
  1   7  11  61 -1.88172e-05
  1   7  11  65 -2.71830e-05
  1   7  11  69  5.08822e-05
  1   7  11  70 -7.59483e-05
  1   7  11  73 -3.38919e-05
  1   7  11  74  2.33959e-05
  1   7  11  76  1.41736e-04
  1   7  11  82 -1.08332e-05
  1   7  12  10 -1.82118e-04
  1   7  12  14 -1.84209e-04
  1   7  12  18  2.54605e-04
  1   7  12  21 -2.41542e-04
  1   7  12  22 -2.22123e-04
  1   7  12  25  1.48701e-05
  1   7  12  31 -4.34945e-04
  1   7  12  37  3.94376e-04
  1   7  12  42 -5.61930e-05
  1   7  12  46  8.46067e-05
  1   7  12  53  1.43034e-04
  1   7  12  57 -1.31808e-05
  1   7  12  59  1.61187e-04
  1   7  12  62  1.52658e-04
  1   7  12  66 -6.67483e-05
  1   7  12  67  7.96971e-05
  1   7  12  68 -1.93247e-05
  1   7  12  71  3.63047e-04
  1   7  12  72 -4.22602e-04
  1   7  12  75  1.54281e-04
  1   7  12  77  1.31118e-04
  1   7  12  81  1.01982e-05
  1   7  12  83 -7.10143e-05
  1   7  12  85  6.09839e-05
  1   7  12  87 -1.30785e-05
  1   7  13   7 -2.28275e-05
  1   7  13  12 -1.28748e-05
  1   7  13  15  2.31834e-05
  1   7  13  20 -1.05742e-04
  1   7  13  23  4.73129e-05
  1   7  13  33  1.13373e-05
  1   7  13  34  1.96007e-05
  1   7  13  39 -4.41193e-05
  1   7  13  44  5.77866e-05
  1   7  13  47 -5.71697e-05
  1   7  13  49  1.98579e-05
  1   7  13  50  1.12787e-04
  1   7  13  55  9.35911e-05
  1   7  14   7  1.35480e-04
  1   7  14  15 -2.00303e-04
  1   7  14  20  3.35428e-04
  1   7  14  23 -5.28440e-05
  1   7  14  33 -3.64827e-05
  1   7  14  34 -1.97589e-04
  1   7  14  39  8.05394e-05
  1   7  14  44 -2.97247e-04
  1   7  14  47  2.68827e-04
  1   7  14  49 -6.33307e-05
  1   7  14  50 -3.77625e-04
  1   7  14  55 -3.26954e-04
  1   7  15   8  3.87701e-04
  1   7  15  11  6.44375e-05
  1   7  15  13  6.30626e-05
  1   7  15  17 -4.96188e-04
  1   7  15  24 -6.34199e-05
  1   7  15  27 -4.05215e-04
  1   7  15  30 -9.04760e-05
  1   7  15  35 -3.04251e-04
  1   7  15  38  1.82377e-04
  1   7  15  43  1.85220e-04
  1   7  15  45 -3.62072e-04
  1   7  15  48 -1.21728e-04
  1   7  15  51  5.73193e-04
  1   7  15  54 -2.09667e-04
  1   7  15  78  1.05607e-04
  1   7  16   8 -2.16609e-05
  1   7  16  11 -5.64150e-05
  1   7  16  13  1.58199e-05
  1   7  16  17  4.81493e-05
  1   7  16  24  5.32424e-05
  1   7  16  27  1.92633e-04
  1   7  16  30  7.04004e-05
  1   7  16  35  6.48344e-05
  1   7  16  38  7.80492e-05
  1   7  16  43 -3.78618e-05
  1   7  16  45  3.44109e-05
  1   7  16  48  2.92564e-05
  1   7  16  51 -9.66546e-05
  1   7  16  54  4.37695e-05
  1   7  16  78 -1.46120e-04
  1   7  17   9  5.97726e-05
  1   7  17  16 -3.25468e-05
  1   7  17  19 -1.93332e-05
  1   7  17  29 -5.00546e-05
  1   7  17  32 -1.15375e-04
  1   7  17  36 -9.19101e-05
  1   7  17  40  5.93045e-05
  1   7  17  58  1.81201e-05
  1   7  17  60 -4.54698e-05
  1   7  17  61 -1.54965e-05
  1   7  17  64 -1.73300e-05
  1   7  17  65  3.55706e-05
  1   7  17  69 -2.44257e-05
  1   7  17  70  2.81113e-05
  1   7  17  73  9.43308e-05
  1   7  17  74  1.24032e-04
  1   7  17  76  1.06867e-05
  1   7  17  80  3.92881e-05
  1   7  17  82 -4.67456e-05
  1   7  18  10 -3.48505e-04
  1   7  18  14  1.33715e-04
  1   7  18  18 -4.86523e-04
  1   7  18  22 -9.33814e-05
  1   7  18  25 -2.46890e-05
  1   7  18  31 -3.40424e-04
  1   7  18  37  2.37649e-04
  1   7  18  42  6.35796e-04
  1   7  18  46  1.94391e-05
  1   7  18  53  1.61267e-04
  1   7  18  57  4.14906e-04
  1   7  18  59 -6.73589e-04
  1   7  18  62 -5.17803e-04
  1   7  18  63 -6.88468e-04
  1   7  18  66  1.16208e-03
  1   7  18  67 -6.94177e-04
  1   7  18  68  1.54375e-04
  1   7  18  71 -8.79950e-04
  1   7  18  72  2.50206e-03
  1   7  18  75 -2.19281e-03
  1   7  18  77  1.18962e-04
  1   7  18  79 -3.77395e-05
  1   7  18  81 -2.34978e-04
  1   7  18  83  5.01336e-04
  1   7  18  85 -2.80985e-04
  1   7  18  87  1.91601e-04
  1   7  19   7 -1.09247e-05
  1   7  19  15  1.22559e-05
  1   7  19  20  1.09416e-04
  1   7  19  23 -1.61077e-04
  1   7  19  33  8.44175e-05
  1   7  19  34 -3.31551e-05
  1   7  19  39  1.41287e-04
  1   7  19  44 -2.15314e-05
  1   7  19  47  1.81899e-05
  1   7  19  49  1.49617e-05
  1   7  19  50 -2.93517e-05
  1   7  19  55 -7.51433e-05
  1   7  20   9  3.16006e-05
  1   7  20  10  2.50659e-05
  1   7  20  16 -1.83029e-04
  1   7  20  19  3.07838e-05
  1   7  20  28  1.13082e-04
  1   7  20  29 -2.91550e-04
  1   7  20  32 -6.58269e-04
  1   7  20  36 -3.16437e-04
  1   7  20  40  6.01712e-04
  1   7  20  41 -5.75619e-04
  1   7  20  52  2.82748e-04
  1   7  20  56  9.50071e-05
  1   7  20  58  2.66433e-04
  1   7  20  60 -1.01393e-03
  1   7  20  61 -9.29939e-04
  1   7  20  64 -4.27741e-05
  1   7  20  65  1.37401e-03
  1   7  20  69 -3.24750e-04
  1   7  20  70  7.61697e-04
  1   7  20  73  3.21685e-03
  1   7  20  74  3.05061e-03
  1   7  20  76  9.47776e-05
  1   7  20  80  3.44971e-04
  1   7  20  82  5.36882e-04
  1   7  20  84  3.98103e-04
  1   7  20  86 -4.92290e-04
  1   7  21   7 -2.31641e-05
  1   7  21  20  1.42787e-04
  1   7  21  23 -1.51308e-04
  1   7  21  33  1.28052e-04
  1   7  21  39  1.25933e-04
  1   7  21  44 -3.46424e-05
  1   7  21  47  4.02641e-05
  1   7  21  49  1.79093e-05
  1   7  21  50 -1.22460e-04
  1   7  21  55 -5.96079e-05
  1   8   9   8  1.03056e-04
  1   8   9  11 -4.26209e-04
  1   8   9  13  2.43645e-04
  1   8   9  17  2.09328e-04
  1   8   9  24 -9.00102e-05
  1   8   9  27  3.71410e-04
  1   8   9  30  8.91060e-05
  1   8   9  35 -5.28406e-04
  1   8   9  38 -7.60941e-04
  1   8   9  43  1.01755e-04
  1   8   9  45  1.00232e-04
  1   8   9  48  1.14988e-04
  1   8   9  51 -6.55134e-05
  1   8   9  54  1.07439e-04
  1   8  10   7 -4.36725e-04
  1   8  10  12  3.66870e-05
  1   8  10  15  1.45365e-04
  1   8  10  20 -3.00873e-04
  1   8  10  23 -4.74740e-05
  1   8  10  33  5.67884e-04
  1   8  10  34  4.42569e-04
  1   8  10  39  1.34699e-04
  1   8  10  44  1.82943e-04
  1   8  10  47  3.07968e-04
  1   8  10  49 -3.24369e-04
  1   8  10  50  1.34848e-04
  1   8  10  55  4.18329e-04
  1   8  11   8  7.54959e-04
  1   8  11  11  1.53704e-04
  1   8  11  13  1.88877e-04
  1   8  11  17 -1.01579e-03
  1   8  11  24 -1.21808e-04
  1   8  11  27  5.46934e-05
  1   8  11  30  6.59559e-04
  1   8  11  35 -5.16985e-04
  1   8  11  38  1.23745e-03
  1   8  11  43  1.54930e-04
  1   8  11  45 -1.06417e-03
  1   8  11  48 -1.86251e-04
  1   8  11  51  1.07215e-03
  1   8  11  54 -5.82877e-04
  1   8  11  78  2.43231e-05
  1   8  12   7 -2.55671e-04
  1   8  12  15  1.08087e-04
  1   8  12  20 -1.47442e-04
  1   8  12  23 -3.88190e-05
  1   8  12  33  2.59714e-04
  1   8  12  34  2.15642e-04
  1   8  12  39  8.81114e-05
  1   8  12  44  1.01982e-04
  1   8  12  47  1.94226e-04
  1   8  12  49 -1.79430e-04
  1   8  12  50  6.86620e-05
  1   8  12  55  2.34251e-04
  1   8  13  14 -2.86973e-05
  1   8  13  18  1.79844e-05
  1   8  13  21  5.78153e-05
  1   8  13  25  5.26152e-05
  1   8  13  26 -5.87548e-05
  1   8  13  31  4.62116e-05
  1   8  13  37  9.25380e-05
  1   8  13  42  6.47352e-05
  1   8  13  46 -1.33262e-05
  1   8  13  53 -7.76653e-05
  1   8  13  57  1.83997e-05
  1   8  13  59 -1.60329e-05
  1   8  13  62 -7.21413e-05
  1   8  13  63 -7.41338e-05
  1   8  13  67 -7.20611e-05
  1   8  13  68  1.55096e-05
  1   8  13  71 -1.55578e-04
  1   8  13  72  1.84870e-04
  1   8  13  75 -7.94459e-05
  1   8  13  77 -4.55822e-05
  1   8  13  79 -2.69638e-05
  1   8  13  81 -1.01543e-05
  1   8  13  83  2.13306e-05
  1   8  14  10 -3.84374e-05
  1   8  14  14  7.10297e-05
  1   8  14  18 -1.32322e-04
  1   8  14  21 -1.11128e-04
  1   8  14  22 -1.44258e-04
  1   8  14  25 -1.45081e-04
  1   8  14  26  2.10749e-04
  1   8  14  31 -7.27353e-05
  1   8  14  37 -1.22473e-04
  1   8  14  42 -4.94337e-05
  1   8  14  46  2.37906e-05
  1   8  14  53  9.94926e-05
  1   8  14  59 -5.04289e-05
  1   8  14  62 -2.44318e-05
  1   8  14  63  5.17391e-05
  1   8  14  66  1.53672e-04
  1   8  14  67 -1.30607e-05
  1   8  14  71 -1.81157e-05
  1   8  14  72  1.68421e-04
  1   8  14  75 -6.95244e-05
  1   8  14  77  8.90039e-05
  1   8  14  79 -6.15625e-05
  1   8  14  83  4.10373e-05
  1   8  14  85 -4.95119e-05
  1   8  14  87  2.87236e-05
  1   8  15   9  1.66575e-05
  1   8  15  16  4.04910e-05
  1   8  15  19  3.85835e-04
  1   8  15  28  3.61216e-05
  1   8  15  29 -3.51077e-05
  1   8  15  32  2.02632e-04
  1   8  15  36  1.01897e-04
  1   8  15  40 -1.86212e-04
  1   8  15  41  7.06884e-05
  1   8  15  52  1.45344e-04
  1   8  15  56 -1.02016e-04
  1   8  15  58  1.02922e-04
  1   8  15  60 -1.23810e-04
  1   8  15  61 -2.66177e-05
  1   8  15  64  3.51232e-05
  1   8  15  65 -1.57464e-05
  1   8  15  69  1.02410e-04
  1   8  15  70 -1.25623e-04
  1   8  15  73 -1.54088e-04
  1   8  15  74  1.24187e-04
  1   8  15  76  1.51714e-05
  1   8  15  84  2.68320e-05
  1   8  15  86 -1.40599e-05
  1   8  16   9  1.64066e-05
  1   8  16  16 -1.06776e-05
  1   8  16  19 -5.30085e-05
  1   8  16  28  1.73879e-05
  1   8  16  29 -7.58141e-05
  1   8  16  36  1.09413e-05
  1   8  16  41 -1.41846e-05
  1   8  16  56  1.02134e-05
  1   8  16  60  2.35374e-05
  1   8  16  61  1.24828e-05
  1   8  16  64  2.67539e-05
  1   8  16  65 -1.48578e-05
  1   8  16  73 -1.01713e-05
  1   8  16  74 -2.77110e-05
  1   8  16  76 -3.72865e-05
  1   8  16  82 -1.33752e-05
  1   8  16  86  1.84357e-05
  1   8  17   8  3.43454e-05
  1   8  17  13 -4.24743e-05
  1   8  17  17 -2.03770e-05
  1   8  17  24 -6.53446e-05
  1   8  17  27 -2.11811e-05
  1   8  17  30  1.62434e-05
  1   8  17  78  2.61911e-05
  1   8  18   7 -1.64407e-04
  1   8  18  15  6.48433e-05
  1   8  18  20 -1.26209e-04
  1   8  18  23  1.01476e-05
  1   8  18  33  1.05085e-04
  1   8  18  34  3.61206e-05
  1   8  18  39  4.06662e-05
  1   8  18  44  8.65726e-05
  1   8  18  47  1.62106e-04
  1   8  18  49 -1.28216e-04
  1   8  18  50  3.00552e-05
  1   8  18  55  1.60390e-04
  1   8  19  10 -2.40510e-04
  1   8  19  14  2.22736e-04
  1   8  19  18 -6.06032e-04
  1   8  19  21  2.14690e-04
  1   8  19  22  3.19747e-05
  1   8  19  25 -4.09350e-05
  1   8  19  26 -2.17639e-05
  1   8  19  31 -1.30520e-05
  1   8  19  37  2.35293e-05
  1   8  19  42  7.17719e-04
  1   8  19  46 -7.00117e-05
  1   8  19  53  1.16334e-05
  1   8  19  57  3.95018e-04
  1   8  19  59 -7.63463e-04
  1   8  19  62 -6.09506e-04
  1   8  19  63 -7.29672e-04
  1   8  19  66  1.22947e-03
  1   8  19  67 -7.59910e-04
  1   8  19  68  1.87671e-04
  1   8  19  71 -1.10401e-03
  1   8  19  72  2.74927e-03
  1   8  19  75 -2.33551e-03
  1   8  19  77 -7.24029e-05
  1   8  19  79 -1.91108e-05
  1   8  19  81 -2.46259e-04
  1   8  19  83  5.41319e-04
  1   8  19  85 -3.19939e-04
  1   8  19  87  2.03190e-04
  1   8  20   8  5.58751e-05
  1   8  20  11 -4.37296e-05
  1   8  20  17  1.06064e-04
  1   8  20  24 -6.04422e-05
  1   8  20  27  2.00501e-05
  1   8  20  30  1.86226e-04
  1   8  20  35  2.79788e-05
  1   8  20  38 -2.28955e-05
  1   8  20  43  7.98236e-05
  1   8  20  45  5.60668e-05
  1   8  20  48  9.32846e-05
  1   8  20  51 -1.74712e-05
  1   8  20  54 -4.03913e-05
  1   8  21  10 -2.64680e-04
  1   8  21  14  2.50040e-04
  1   8  21  18 -6.67256e-04
  1   8  21  21  2.04872e-04
  1   8  21  22  3.49248e-05
  1   8  21  25 -5.98586e-05
  1   8  21  26  5.00011e-05
  1   8  21  31 -1.82015e-05
  1   8  21  37  6.18295e-05
  1   8  21  42  7.77165e-04
  1   8  21  46 -7.61773e-05
  1   8  21  53  2.98393e-05
  1   8  21  57  4.36391e-04
  1   8  21  59 -8.25531e-04
  1   8  21  62 -6.50359e-04
  1   8  21  63 -7.76033e-04
  1   8  21  66  1.33933e-03
  1   8  21  67 -8.11428e-04
  1   8  21  68  2.06600e-04
  1   8  21  71 -1.16644e-03
  1   8  21  72  2.96191e-03
  1   8  21  75 -2.52343e-03
  1   8  21  77  6.97893e-05
  1   8  21  81 -2.66550e-04
  1   8  21  83  5.85397e-04
  1   8  21  85 -3.44759e-04
  1   8  21  87  2.18851e-04
  1   9  10   9  1.96932e-04
  1   9  10  16 -1.45832e-05
  1   9  10  19 -1.64164e-03
  1   9  10  28 -4.35661e-04
  1   9  10  29 -1.13238e-04
  1   9  10  32 -1.41572e-03
  1   9  10  36 -6.00145e-04
  1   9  10  40  9.39856e-04
  1   9  10  41 -6.72414e-04
  1   9  10  52 -4.26323e-04
  1   9  10  56  9.53703e-04
  1   9  10  58 -3.85777e-04
  1   9  10  60  6.22318e-04
  1   9  10  61 -1.00750e-04
  1   9  10  64  3.70069e-04
  1   9  10  65  8.19946e-04
  1   9  10  69 -3.22230e-04
  1   9  10  70  7.76789e-04
  1   9  10  73  1.78412e-03
  1   9  10  74 -1.06835e-03
  1   9  10  76  2.32038e-04
  1   9  10  80 -1.17265e-04
  1   9  10  82  2.72090e-04
  1   9  10  84 -6.20178e-05
  1   9  10  86 -1.79721e-04
  1   9  11  10  1.48038e-05
  1   9  11  14 -3.77962e-05
  1   9  11  18 -1.01057e-05
  1   9  11  21  8.85299e-05
  1   9  11  22 -1.75998e-05
  1   9  11  25 -5.26140e-05
  1   9  11  26 -1.04735e-04
  1   9  11  31 -2.63289e-05
  1   9  11  37 -1.15426e-04
  1   9  11  42 -4.30177e-05
  1   9  11  46 -2.65038e-05
  1   9  11  53  4.01067e-05
  1   9  11  59 -2.97604e-05
  1   9  11  63  3.55195e-05
  1   9  11  66  5.06363e-05
  1   9  11  67 -1.05389e-05
  1   9  11  68 -1.60352e-05
  1   9  11  77 -6.06845e-05
  1   9  11  79 -1.10446e-05
  1   9  11  85  1.90053e-05
  1   9  12   9  1.00394e-04
  1   9  12  16 -4.86498e-05
  1   9  12  19 -6.71024e-04
  1   9  12  28 -2.36894e-04
  1   9  12  29 -6.64977e-05
  1   9  12  32 -6.48045e-04
  1   9  12  36 -3.03471e-04
  1   9  12  40  4.87443e-04
  1   9  12  41 -3.05757e-04
  1   9  12  52 -2.38927e-04
  1   9  12  56  3.49433e-04
  1   9  12  58 -1.17147e-04
  1   9  12  60  2.05555e-04
  1   9  12  61 -4.47187e-05
  1   9  12  64  1.04276e-04
  1   9  12  65  4.02010e-04
  1   9  12  69 -1.68723e-04
  1   9  12  70  2.51369e-04
  1   9  12  73  7.43090e-04
  1   9  12  74 -1.88735e-04
  1   9  12  76  1.84485e-04
  1   9  12  82  1.09077e-04
  1   9  12  84 -3.40663e-05
  1   9  12  86 -6.15105e-05
  1   9  13   8  1.48774e-04
  1   9  13  11  5.89167e-05
  1   9  13  17 -1.42744e-04
  1   9  13  27 -1.52540e-05
  1   9  13  30  1.63019e-04
  1   9  13  35 -7.64293e-05
  1   9  13  38  1.82606e-04
  1   9  13  43  3.76401e-05
  1   9  13  45 -1.64916e-04
  1   9  13  48 -1.22507e-04
  1   9  13  51  1.74143e-04
  1   9  13  54 -1.44846e-04
  1   9  13  78 -1.72747e-05
  1   9  14   8 -5.30836e-04
  1   9  14  11 -1.43425e-05
  1   9  14  13 -1.41117e-04
  1   9  14  17  6.80118e-04
  1   9  14  24  6.57911e-05
  1   9  14  27 -2.52674e-04
  1   9  14  30 -7.01052e-04
  1   9  14  35  2.82367e-04
  1   9  14  38 -7.67403e-04
  1   9  14  43 -6.64600e-05
  1   9  14  45  6.26727e-04
  1   9  14  48  4.57983e-05
  1   9  14  51 -7.54523e-04
  1   9  14  54  3.91978e-04
  1   9  14  78  2.73875e-05
  1   9  15   7  1.31283e-04
  1   9  15  12  1.68579e-05
  1   9  15  15  1.76593e-04
  1   9  15  20  6.24787e-04
  1   9  15  23 -3.37843e-04
  1   9  15  33 -1.13641e-05
  1   9  15  34  1.17073e-04
  1   9  15  39  4.42371e-04
  1   9  15  44 -2.69494e-04
  1   9  15  47 -2.02680e-05
  1   9  15  49  3.46113e-05
  1   9  15  50 -3.36395e-04
  1   9  15  55 -3.18938e-04
  1   9  16   7 -4.00693e-05
  1   9  16  12 -2.47160e-05
  1   9  16  15 -2.35187e-05
  1   9  16  20 -1.91681e-04
  1   9  16  23  6.97189e-05
  1   9  16  33  2.99382e-05
  1   9  16  34 -5.42771e-05
  1   9  16  39 -1.20060e-04
  1   9  16  44  5.89724e-05
  1   9  16  47 -1.47255e-05
  1   9  16  49 -1.11942e-04
  1   9  16  50  8.61552e-05
  1   9  16  55  7.31821e-05
  1   9  17  10  3.69919e-05
  1   9  17  18 -4.83843e-05
  1   9  17  21  1.67391e-05
  1   9  17  22  7.45211e-05
  1   9  17  25 -3.77218e-05
  1   9  17  26 -7.52044e-05
  1   9  17  31  1.64307e-04
  1   9  17  37 -1.26985e-04
  1   9  17  42  3.53712e-05
  1   9  17  46  1.75013e-05
  1   9  17  53  1.00802e-04
  1   9  17  57  1.76880e-05
  1   9  17  59 -8.12819e-05
  1   9  17  62  3.43328e-05
  1   9  17  63 -5.37231e-05
  1   9  17  66  7.31680e-05
  1   9  17  67  3.94021e-05
  1   9  17  71  1.24717e-04
  1   9  17  72  2.83006e-05
  1   9  17  75 -2.56812e-04
  1   9  17  77 -1.16501e-04
  1   9  17  79  1.98592e-05
  1   9  17  81 -2.80060e-05
  1   9  17  83  2.24384e-05
  1   9  17  85 -2.04355e-05
  1   9  17  87  1.66783e-05
  1   9  18   9  2.52786e-04
  1   9  18  16 -2.88723e-05
  1   9  18  19 -8.10629e-04
  1   9  18  28 -1.26057e-04
  1   9  18  29 -1.33508e-04
  1   9  18  32 -6.40693e-04
  1   9  18  36 -4.26607e-04
  1   9  18  40  3.13068e-04
  1   9  18  41  1.10076e-04
  1   9  18  52 -5.15571e-04
  1   9  18  56  9.15366e-05
  1   9  18  58 -2.73794e-04
  1   9  18  60  4.69253e-04
  1   9  18  61  1.90892e-04
  1   9  18  64 -3.04770e-04
  1   9  18  65 -5.93585e-04
  1   9  18  69 -5.79715e-05
  1   9  18  70  1.66079e-04
  1   9  18  73 -4.88387e-04
  1   9  18  74 -7.66251e-04
  1   9  18  76  2.04826e-05
  1   9  18  80 -1.08054e-04
  1   9  18  82 -1.19929e-04
  1   9  18  84 -1.28732e-04
  1   9  18  86  1.06844e-04
  1   9  19   8  3.64273e-05
  1   9  19  11 -7.93641e-05
  1   9  19  13 -3.77027e-05
  1   9  19  30  1.46777e-05
  1   9  19  35  1.33920e-05
  1   9  19  38  1.34334e-04
  1   9  19  45  9.78577e-05
  1   9  19  48  6.71650e-05
  1   9  19  51 -9.31598e-05
  1   9  19  54  2.77473e-05
  1   9  19  78  1.99692e-05
  1   9  20  10 -1.77697e-04
  1   9  20  14  3.81341e-04
  1   9  20  18 -8.52290e-04
  1   9  20  21  2.38008e-04
  1   9  20  22  1.20472e-04
  1   9  20  25  4.86627e-05
  1   9  20  26 -3.38680e-05
  1   9  20  31  3.56737e-04
  1   9  20  37 -2.20315e-04
  1   9  20  42  1.10021e-03
  1   9  20  53  1.94581e-05
  1   9  20  57  4.27933e-04
  1   9  20  59 -1.05415e-03
  1   9  20  62 -5.99735e-04
  1   9  20  63 -1.20627e-03
  1   9  20  66  1.76642e-03
  1   9  20  67 -1.53585e-03
  1   9  20  68  1.74308e-04
  1   9  20  71 -1.50005e-03
  1   9  20  72  3.25367e-03
  1   9  20  75 -3.43809e-03
  1   9  20  77 -1.90489e-04
  1   9  20  79 -1.78874e-04
  1   9  20  81 -3.90242e-04
  1   9  20  83  7.24308e-04
  1   9  20  85 -5.05739e-04
  1   9  20  87  2.88042e-04
  1   9  21   8  1.47443e-04
  1   9  21  11 -1.12143e-04
  1   9  21  13 -6.05292e-05
  1   9  21  24  3.24218e-05
  1   9  21  30  7.21423e-05
  1   9  21  35  1.29268e-05
  1   9  21  38  1.10501e-04
  1   9  21  43  4.31801e-05
  1   9  21  45  2.02741e-04
  1   9  21  51 -1.63906e-04
  1   9  21  54  1.57202e-05
  1   9  21  55  1.11767e-05
  1   9  21  78 -2.00173e-05
  1  10  11   9  7.85041e-05
  1  10  11  16  2.36965e-04
  1  10  11  19 -1.30861e-05
  1  10  11  28  3.46497e-04
  1  10  11  29  3.63933e-04
  1  10  11  32 -1.79181e-04
  1  10  11  36 -2.29936e-04
  1  10  11  40  4.40883e-05
  1  10  11  41 -8.80156e-05
  1  10  11  52 -2.52044e-05
  1  10  11  56 -1.47065e-05
  1  10  11  58 -1.99983e-05
  1  10  11  60 -3.83301e-05
  1  10  11  61  2.37989e-05
  1  10  11  64 -1.02922e-04
  1  10  11  65 -1.84139e-05
  1  10  11  70 -1.13825e-05
  1  10  11  73 -3.79529e-05
  1  10  11  74 -4.28345e-05
  1  10  11  76 -6.83014e-05
  1  10  11  80 -1.19636e-05
  1  10  11  82 -2.26357e-05
  1  10  11  84  9.38713e-05
  1  10  11  86 -4.80013e-05
  1  10  12  10  3.03934e-04
  1  10  12  14  3.99693e-04
  1  10  12  18 -1.81254e-04
  1  10  12  21 -7.29749e-04
  1  10  12  22 -2.90631e-05
  1  10  12  25 -2.98800e-04
  1  10  12  26  8.95377e-05
  1  10  12  31  5.18247e-04
  1  10  12  37 -2.23364e-04
  1  10  12  42 -7.11211e-04
  1  10  12  46 -6.21544e-05
  1  10  12  53  1.54646e-03
  1  10  12  57  1.71355e-04
  1  10  12  59 -2.70930e-04
  1  10  12  62  9.05702e-04
  1  10  12  63  4.17689e-04
  1  10  12  66 -2.31772e-04
  1  10  12  67  1.24652e-03
  1  10  12  68  7.83594e-05
  1  10  12  71  2.33025e-03
  1  10  12  72 -2.12551e-03
  1  10  12  75 -8.56039e-04
  1  10  12  77  1.46895e-03
  1  10  12  79 -1.59778e-04
  1  10  12  81 -8.55135e-05
  1  10  12  83 -7.16293e-05
  1  10  12  85 -1.35149e-04
  1  10  12  87 -6.48775e-05
  1  10  13   7  1.66899e-04
  1  10  13  12 -6.28711e-04
  1  10  13  15  4.34235e-05
  1  10  13  20  2.44126e-04
  1  10  13  23 -1.30136e-04
  1  10  13  33  9.33744e-04
  1  10  13  34 -1.60423e-03
  1  10  13  39  2.01623e-04
  1  10  13  44 -5.24591e-05
  1  10  13  47  3.55686e-05
  1  10  13  49  3.59591e-05
  1  10  13  50 -1.06670e-04
  1  10  13  55 -1.20344e-04
  1  10  14   7 -3.31509e-04
  1  10  14  12 -2.66056e-04
  1  10  14  15 -2.98618e-04
  1  10  14  20 -3.28644e-04
  1  10  14  23  1.06981e-03
  1  10  14  33  3.91592e-04
  1  10  14  34 -3.51435e-04
  1  10  14  39 -7.02584e-04
  1  10  14  44  5.44140e-04
  1  10  14  47 -2.28164e-04
  1  10  14  49 -2.74630e-04
  1  10  14  50  4.63605e-04
  1  10  14  55  2.47162e-04
  1  10  15   8  2.40572e-04
  1  10  15  11  3.89655e-04
  1  10  15  13  1.29284e-04
  1  10  15  17 -3.15078e-04
  1  10  15  24 -3.80483e-04
  1  10  15  27  5.37465e-04
  1  10  15  30  4.90355e-04
  1  10  15  35  1.72579e-04
  1  10  15  38  1.50132e-03
  1  10  15  43 -1.39178e-04
  1  10  15  45 -6.91774e-04
  1  10  15  48 -1.10910e-04
  1  10  15  51  7.00010e-04
  1  10  15  54 -5.63898e-04
  1  10  15  78 -1.37402e-04
  1  10  16   8  1.05136e-04
  1  10  16  11 -8.57933e-05
  1  10  16  13 -5.57136e-04
  1  10  16  17  3.77282e-05
  1  10  16  24  1.52667e-04
  1  10  16  27 -1.63390e-04
  1  10  16  30 -1.23394e-04
  1  10  16  35  1.01386e-03
  1  10  16  38  1.25609e-03
  1  10  16  43  3.95426e-05
  1  10  16  45  1.18900e-05
  1  10  16  48  2.24940e-05
  1  10  16  51 -1.29865e-04
  1  10  16  54  1.56069e-04
  1  10  16  78 -7.54798e-04
  1  10  17   9  3.94601e-04
  1  10  17  16  7.67503e-05
  1  10  17  19 -2.42628e-04
  1  10  17  28  9.75215e-04
  1  10  17  29 -3.37145e-04
  1  10  17  32  6.69632e-05
  1  10  17  36  6.83710e-05
  1  10  17  40 -1.47686e-04
  1  10  17  41  6.18602e-05
  1  10  17  52  1.99912e-04
  1  10  17  56 -5.55323e-05
  1  10  17  58  3.63057e-05
  1  10  17  60  1.15119e-04
  1  10  17  61  1.94009e-04
  1  10  17  64  2.97468e-04
  1  10  17  69 -6.41035e-05
  1  10  17  70  2.81458e-05
  1  10  17  73 -3.53743e-04
  1  10  17  74 -2.23451e-04
  1  10  17  76 -2.17086e-03
  1  10  17  80 -4.68971e-05
  1  10  17  82  4.43639e-05
  1  10  17  84  7.71909e-05
  1  10  17  86 -7.31447e-05
  1  10  18  10 -1.21887e-05
  1  10  18  14  5.19346e-04
  1  10  18  18 -6.74744e-04
  1  10  18  21 -1.98956e-04
  1  10  18  22 -1.06010e-04
  1  10  18  25  3.47055e-05
  1  10  18  26 -8.42661e-05
  1  10  18  31  3.72129e-04
  1  10  18  37 -6.61128e-04
  1  10  18  42  3.07351e-04
  1  10  18  46  2.92674e-04
  1  10  18  53 -9.35434e-05
  1  10  18  57  4.58138e-05
  1  10  18  59 -7.10408e-04
  1  10  18  62 -4.08139e-04
  1  10  18  63 -1.00575e-03
  1  10  18  66  4.03619e-04
  1  10  18  67 -1.26850e-03
  1  10  18  68  6.94290e-05
  1  10  18  71 -1.68176e-03
  1  10  18  72  1.46623e-03
  1  10  18  75 -2.27626e-03
  1  10  18  77 -8.16785e-05
  1  10  18  79 -6.87230e-04
  1  10  18  81 -2.43232e-04
  1  10  18  83  4.31545e-04
  1  10  18  85 -4.30082e-04
  1  10  18  87  1.95725e-04
  1  10  19   7  3.17223e-04
  1  10  19  12  9.53596e-05
  1  10  19  15  1.12228e-04
  1  10  19  20  2.60422e-04
  1  10  19  23  1.23622e-04
  1  10  19  33 -2.62253e-04
  1  10  19  34  4.21214e-05
  1  10  19  39  1.15230e-04
  1  10  19  44  1.47015e-04
  1  10  19  47 -1.66107e-05
  1  10  19  49 -7.86794e-05
  1  10  19  50  2.93001e-05
  1  10  19  55 -1.69798e-04
  1  10  20   9  4.35232e-05
  1  10  20  16  2.32238e-04
  1  10  20  19 -4.85247e-04
  1  10  20  28 -1.30702e-04
  1  10  20  32 -3.94153e-05
  1  10  20  36 -2.65182e-04
  1  10  20  40 -1.94170e-04
  1  10  20  41  2.28149e-04
  1  10  20  52  1.42520e-04
  1  10  20  56  2.60894e-04
  1  10  20  58 -3.86823e-04
  1  10  20  60  3.40116e-04
  1  10  20  61  6.14214e-04
  1  10  20  64 -6.56622e-04
  1  10  20  65 -1.14847e-03
  1  10  20  69 -1.41334e-04
  1  10  20  70 -1.20738e-04
  1  10  20  73 -2.37444e-03
  1  10  20  74 -6.05295e-04
  1  10  20  76  9.98823e-05
  1  10  20  80 -1.36450e-04
  1  10  20  82 -3.38412e-04
  1  10  20  84 -1.20937e-04
  1  10  20  86  1.03311e-04
  1  10  21   7  5.34317e-05
  1  10  21  12 -2.19245e-04
  1  10  21  15  3.25077e-04
  1  10  21  20  2.59395e-04
  1  10  21  23 -3.00727e-04
  1  10  21  33 -1.58083e-04
  1  10  21  34 -2.38919e-04
  1  10  21  39  7.99340e-05
  1  10  21  44  1.23545e-04
  1  10  21  47 -8.77744e-05
  1  10  21  50  3.01192e-05
  1  10  21  55 -1.53505e-04
  1  11  12   9  6.45722e-05
  1  11  12  16  1.44721e-04
  1  11  12  19 -1.03803e-04
  1  11  12  28  2.68653e-04
  1  11  12  29  2.42486e-04
  1  11  12  32 -1.80769e-04
  1  11  12  36 -2.15226e-04
  1  11  12  40  7.36449e-05
  1  11  12  41 -5.80293e-05
  1  11  12  52 -5.50054e-05
  1  11  12  56 -1.72866e-05
  1  11  12  58 -1.94244e-05
  1  11  12  60 -1.38249e-05
  1  11  12  61  1.09766e-05
  1  11  12  64 -9.28710e-05
  1  11  12  65 -3.04573e-05
  1  11  12  69 -1.38815e-05
  1  11  12  76 -1.01378e-04
  1  11  12  82 -1.35950e-05
  1  11  12  84  5.52511e-05
  1  11  12  86 -2.01263e-05
  1  11  13   8  8.96273e-05
  1  11  13  11 -1.50639e-04
  1  11  13  13  4.27874e-05
  1  11  13  27  9.42682e-05
  1  11  13  35 -1.08076e-04
  1  11  13  38 -3.45425e-05
  1  11  13  43  4.33467e-05
  1  11  13  48  1.61900e-05
  1  11  13  51 -1.61349e-05
  1  11  13  54  4.52346e-05
  1  11  13  78 -7.21905e-05
  1  11  14   8 -1.62615e-04
  1  11  14  11  3.44869e-04
  1  11  14  13 -1.84402e-04
  1  11  14  17 -5.31714e-05
  1  11  14  24  1.41141e-04
  1  11  14  27 -2.63116e-04
  1  11  14  30 -1.55472e-04
  1  11  14  35  3.20883e-04
  1  11  14  38  1.34104e-04
  1  11  14  43 -1.13027e-04
  1  11  14  45 -3.85768e-05
  1  11  14  48 -8.84876e-05
  1  11  14  51  1.22454e-05
  1  11  14  78  1.95683e-05
  1  11  15   7  1.97070e-04
  1  11  15  12  1.57055e-04
  1  11  15  15 -1.35461e-04
  1  11  15  20 -2.39120e-05
  1  11  15  23  5.12975e-04
  1  11  15  33  1.69483e-04
  1  11  15  34  3.64878e-04
  1  11  15  39 -1.36358e-04
  1  11  15  44  2.21289e-04
  1  11  15  47 -1.05077e-04
  1  11  15  49 -1.70066e-04
  1  11  15  50  1.09301e-04
  1  11  15  55  7.03345e-05
  1  11  16   7 -3.82123e-05
  1  11  16  12 -2.93808e-05
  1  11  16  15  5.82672e-05
  1  11  16  20 -1.16495e-05
  1  11  16  23 -9.47542e-05
  1  11  16  33 -5.21901e-05
  1  11  16  34 -6.04505e-05
  1  11  16  39  3.73380e-05
  1  11  16  44 -3.88617e-05
  1  11  16  47  2.63845e-05
  1  11  16  49  4.76656e-05
  1  11  16  50 -2.21441e-05
  1  11  16  55 -1.66941e-05
  1  11  17  14  4.92573e-05
  1  11  17  18 -2.18064e-05
  1  11  17  21 -5.22837e-05
  1  11  17  22  2.81791e-05
  1  11  17  25 -1.63470e-05
  1  11  17  26  5.11643e-05
  1  11  17  37  7.22284e-05
  1  11  17  42 -1.15771e-05
  1  11  17  53  5.05408e-05
  1  11  17  62  1.98273e-05
  1  11  17  66  1.24598e-05
  1  11  17  67  3.01792e-05
  1  11  17  71  6.85417e-05
  1  11  17  72 -4.15485e-05
  1  11  17  75 -4.26240e-05
  1  11  17  77  6.00273e-05
  1  11  17  79  8.45477e-05
  1  11  18  16  9.21253e-05
  1  11  18  19  1.86006e-04
  1  11  18  28 -8.44887e-05
  1  11  18  29  2.03554e-04
  1  11  18  36 -1.11377e-04
  1  11  18  40 -4.60668e-05
  1  11  18  41 -2.74407e-05
  1  11  18  52  4.88343e-05
  1  11  18  56 -1.59713e-05
  1  11  18  58  1.09683e-05
  1  11  18  60 -3.07690e-05
  1  11  18  61 -1.87977e-05
  1  11  18  64 -2.37618e-05
  1  11  18  69  3.40832e-05
  1  11  18  70 -4.47792e-05
  1  11  18  73  3.68488e-05
  1  11  18  74 -1.57648e-05
  1  11  18  80  1.40466e-05
  1  11  18  84  3.78167e-05
  1  11  18  86 -2.01816e-05
  1  11  19   8  5.59340e-04
  1  11  19  11 -5.95385e-04
  1  11  19  13 -8.31914e-05
  1  11  19  17 -1.59426e-04
  1  11  19  24  3.34567e-04
  1  11  19  27 -8.13244e-05
  1  11  19  30 -9.27062e-04
  1  11  19  35 -2.64016e-04
  1  11  19  38 -1.67920e-05
  1  11  19  43  1.70859e-04
  1  11  19  45 -2.53388e-04
  1  11  19  48 -3.39394e-04
  1  11  19  51 -3.91665e-05
  1  11  19  54  7.43692e-04
  1  11  20  10 -1.55441e-05
  1  11  20  14  1.25498e-05
  1  11  20  18 -1.04524e-05
  1  11  20  21  2.90249e-05
  1  11  20  25 -1.58231e-05
  1  11  20  31 -3.73057e-05
  1  11  20  42  1.29898e-05
  1  11  20  46 -1.51509e-05
  1  11  20  53 -3.00073e-05
  1  11  20  57 -1.12476e-05
  1  11  20  62 -1.80693e-05
  1  11  20  63 -1.45736e-05
  1  11  20  66  3.28103e-05
  1  11  20  67 -3.18850e-05
  1  11  20  71 -4.36413e-05
  1  11  20  72  4.22942e-05
  1  11  20  75 -3.17305e-05
  1  11  21   8  6.21081e-04
  1  11  21  11 -6.48165e-04
  1  11  21  13 -7.11481e-05
  1  11  21  17 -1.86832e-04
  1  11  21  24  4.07464e-04
  1  11  21  27 -8.80831e-05
  1  11  21  30 -1.05112e-03
  1  11  21  35 -2.85301e-04
  1  11  21  43  1.77863e-04
  1  11  21  45 -3.01170e-04
  1  11  21  48 -3.98395e-04
  1  11  21  51 -3.36990e-05
  1  11  21  54  8.20164e-04
  1  11  21  78 -6.85846e-05
  1  12  13  12  6.95374e-04
  1  12  13  15 -1.48427e-04
  1  12  13  20 -3.92077e-05
  1  12  13  23  2.73377e-05
  1  12  13  33 -9.22787e-04
  1  12  13  34  2.14179e-03
  1  12  13  44  9.82648e-05
  1  12  13  47  1.64922e-05
  1  12  13  49 -1.04027e-04
  1  12  13  55  5.20286e-05
  1  12  14   7 -1.51302e-04
  1  12  14  12  1.14820e-04
  1  12  14  15 -1.93542e-04
  1  12  14  20 -2.16516e-04
  1  12  14  23  5.14754e-04
  1  12  14  33 -4.71885e-05
  1  12  14  34  3.46054e-04
  1  12  14  39 -3.94557e-04
  1  12  14  44  2.53964e-04
  1  12  14  47 -1.45350e-04
  1  12  14  49 -1.66813e-04
  1  12  14  50  1.77864e-04
  1  12  14  55  1.32437e-04
  1  12  15   8 -4.98463e-05
  1  12  15  11  1.16447e-04
  1  12  15  13  4.11956e-04
  1  12  15  17 -1.34819e-04
  1  12  15  24 -2.73275e-04
  1  12  15  27  5.20753e-04
  1  12  15  30  2.10147e-04
  1  12  15  35 -3.73653e-04
  1  12  15  38  3.13661e-04
  1  12  15  43 -9.34456e-05
  1  12  15  45 -3.05354e-04
  1  12  15  48 -1.65610e-05
  1  12  15  51  2.93074e-04
  1  12  15  54 -3.40684e-04
  1  12  15  78 -5.52570e-04
  1  12  16   8 -2.38002e-04
  1  12  16  11 -4.18380e-04
  1  12  16  13  9.12824e-04
  1  12  16  17 -5.59712e-05
  1  12  16  24 -2.91963e-04
  1  12  16  27  1.19692e-03
  1  12  16  30 -4.29843e-04
  1  12  16  35 -1.53307e-03
  1  12  16  38 -8.59487e-04
  1  12  16  43 -9.23593e-05
  1  12  16  45 -8.91879e-05
  1  12  16  48 -1.08370e-04
  1  12  16  54 -2.87941e-05
  1  12  16  78 -2.48967e-03
  1  12  17   9 -4.81173e-04
  1  12  17  16 -5.65097e-05
  1  12  17  19  2.40384e-04
  1  12  17  28 -1.25973e-03
  1  12  17  29  3.46876e-04
  1  12  17  32 -5.79631e-05
  1  12  17  36 -4.46175e-05
  1  12  17  40  2.19708e-04
  1  12  17  41 -1.36401e-04
  1  12  17  52 -2.70432e-04
  1  12  17  56  2.07374e-04
  1  12  17  58 -8.38970e-05
  1  12  17  60 -1.51054e-04
  1  12  17  61 -2.00396e-04
  1  12  17  64 -3.78534e-04
  1  12  17  65  1.28487e-04
  1  12  17  69  9.59239e-05
  1  12  17  70 -1.55202e-04
  1  12  17  73  2.99901e-04
  1  12  17  74  8.05258e-05
  1  12  17  76  3.78509e-03
  1  12  17  80  4.65048e-05
  1  12  17  82 -1.07134e-04
  1  12  17  84 -1.51340e-04
  1  12  17  86  1.57811e-04
  1  12  18  10 -2.21302e-04
  1  12  18  14  1.65169e-04
  1  12  18  18 -2.94913e-04
  1  12  18  21 -7.99440e-05
  1  12  18  22 -2.26165e-04
  1  12  18  25  7.42866e-05
  1  12  18  26 -7.17586e-05
  1  12  18  31 -1.12950e-04
  1  12  18  37 -2.80009e-04
  1  12  18  42  1.02244e-04
  1  12  18  46  2.62137e-04
  1  12  18  53 -2.27200e-04
  1  12  18  57 -2.07318e-04
  1  12  18  59 -3.03799e-04
  1  12  18  62 -2.13340e-04
  1  12  18  63 -3.85750e-04
  1  12  18  66  7.60813e-05
  1  12  18  67 -9.38894e-04
  1  12  18  68 -1.59264e-04
  1  12  18  71 -1.23307e-03
  1  12  18  72  5.05180e-04
  1  12  18  75 -4.99124e-04
  1  12  18  77 -3.78899e-04
  1  12  18  79 -1.05488e-03
  1  12  18  81 -6.74657e-05
  1  12  18  83  1.35150e-04
  1  12  18  85 -2.05853e-04
  1  12  18  87  8.17315e-05
  1  12  19   7  6.05115e-05
  1  12  19  12 -3.42180e-04
  1  12  19  15  9.51979e-05
  1  12  19  20  6.40220e-05
  1  12  19  23 -2.94969e-04
  1  12  19  34 -4.76840e-04
  1  12  19  39  1.42449e-04
  1  12  19  44  3.46561e-05
  1  12  19  47 -6.18235e-05
  1  12  19  55 -1.40804e-04
  1  12  20   9  4.42003e-05
  1  12  20  16  7.99655e-05
  1  12  20  19 -1.82189e-04
  1  12  20  32 -2.03785e-05
  1  12  20  36 -9.29626e-05
  1  12  20  40 -6.11073e-05
  1  12  20  41  8.20461e-05
  1  12  20  52  4.44939e-05
  1  12  20  56  7.06212e-05
  1  12  20  58 -1.14418e-04
  1  12  20  60  1.09928e-04
  1  12  20  61  1.75915e-04
  1  12  20  64 -2.64971e-04
  1  12  20  65 -4.08169e-04
  1  12  20  69 -7.47488e-05
  1  12  20  73 -6.98840e-04
  1  12  20  74 -6.60957e-05
  1  12  20  76 -1.16030e-04
  1  12  20  80 -3.58409e-05
  1  12  20  82 -8.47308e-05
  1  12  20  84 -1.12736e-05
  1  12  21   7  1.03891e-04
  1  12  21  12  1.87466e-04
  1  12  21  15  1.87270e-04
  1  12  21  20  2.19108e-04
  1  12  21  23  1.70914e-04
  1  12  21  33 -1.32110e-04
  1  12  21  34  1.67066e-04
  1  12  21  39 -1.04677e-05
  1  12  21  44  1.01021e-04
  1  12  21  49 -2.22043e-05
  1  12  21  55 -4.24185e-05
  1  13  14  10 -1.39856e-05
  1  13  14  14 -3.48547e-04
  1  13  14  18  3.22997e-04
  1  13  14  21  4.51143e-04
  1  13  14  22 -9.39842e-04
  1  13  14  25  1.82230e-04
  1  13  14  26 -2.23955e-04
  1  13  14  31  4.89570e-04
  1  13  14  37  2.47069e-04
  1  13  14  42  2.89830e-04
  1  13  14  46 -7.29566e-05
  1  13  14  53 -7.00544e-04
  1  13  14  57  5.99833e-05
  1  13  14  59  9.83051e-05
  1  13  14  62 -2.85771e-04
  1  13  14  63 -1.57202e-04
  1  13  14  66 -1.37127e-04
  1  13  14  67 -5.11722e-04
  1  13  14  68 -1.63151e-04
  1  13  14  71 -8.39702e-04
  1  13  14  72  5.70171e-04
  1  13  14  75  6.69647e-04
  1  13  14  77 -2.95405e-04
  1  13  14  79 -9.28223e-04
  1  13  14  81  4.98514e-05
  1  13  14  83 -5.91653e-05
  1  13  14  85  1.91652e-04
  1  13  14  87 -9.47793e-05
  1  13  15   9  1.67475e-04
  1  13  15  16 -4.64661e-05
  1  13  15  19 -6.85775e-04
  1  13  15  28  3.78067e-04
  1  13  15  29 -2.35863e-04
  1  13  15  32 -4.45879e-04
  1  13  15  36 -2.71531e-04
  1  13  15  40  3.01022e-04
  1  13  15  41 -6.08378e-05
  1  13  15  52 -2.45187e-04
  1  13  15  56 -3.13931e-05
  1  13  15  58 -8.22920e-05
  1  13  15  60  3.92816e-05
  1  13  15  61  6.88114e-05
  1  13  15  64 -4.23160e-05
  1  13  15  65  2.55774e-05
  1  13  15  69 -1.52993e-04
  1  13  15  70  1.03955e-04
  1  13  15  73 -9.44924e-05
  1  13  15  76  1.21864e-05
  1  13  15  80 -2.00352e-05
  1  13  15  82 -2.46830e-05
  1  13  15  86  7.18543e-05
  1  13  16   9  4.19841e-04
  1  13  16  19 -2.61515e-04
  1  13  16  28 -7.34474e-04
  1  13  16  29 -7.68036e-04
  1  13  16  32 -3.84136e-04
  1  13  16  36 -2.42414e-04
  1  13  16  40 -2.31754e-04
  1  13  16  41  5.28683e-05
  1  13  16  52  1.78208e-04
  1  13  16  56 -2.80282e-04
  1  13  16  58 -5.92895e-05
  1  13  16  61  4.07148e-05
  1  13  16  64  1.92670e-04
  1  13  16  65 -2.80335e-05
  1  13  16  69 -6.47711e-05
  1  13  16  70  1.67622e-04
  1  13  16  73 -1.42755e-04
  1  13  16  74 -1.85113e-04
  1  13  16  80 -2.13876e-05
  1  13  16  82  1.12047e-05
  1  13  16  84  1.95354e-05
  1  13  16  86 -1.99431e-05
  1  13  17   8  1.95555e-04
  1  13  17  11  2.04885e-04
  1  13  17  13 -8.61678e-04
  1  13  17  17 -2.16724e-04
  1  13  17  24 -7.01670e-04
  1  13  17  27 -7.62755e-04
  1  13  17  35  4.70347e-04
  1  13  17  38  4.99313e-04
  1  13  17  43  6.78745e-05
  1  13  17  45  1.08849e-05
  1  13  17  48  2.19042e-05
  1  13  17  51 -1.30928e-05
  1  13  17  54 -1.42391e-05
  1  13  17  78  3.59776e-03
  1  13  18  12  1.14005e-05
  1  13  18  15  2.99556e-05
  1  13  18  20 -5.00637e-05
  1  13  18  23 -7.74520e-05
  1  13  18  33 -1.34090e-04
  1  13  18  34 -6.42984e-05
  1  13  18  39 -9.44765e-05
  1  13  18  44 -6.45338e-05
  1  13  18  47 -5.46629e-05
  1  13  18  49 -2.52912e-05
  1  13  18  50 -2.78940e-05
  1  13  18  55  1.79269e-05
  1  13  19  10  3.14811e-04
  1  13  19  14 -6.45981e-04
  1  13  19  18 -1.29127e-05
  1  13  19  21  4.74832e-04
  1  13  19  22  5.44898e-04
  1  13  19  25  2.01709e-04
  1  13  19  26 -7.71401e-04
  1  13  19  31  4.69043e-04
  1  13  19  37  6.18331e-04
  1  13  19  42  2.30766e-04
  1  13  19  46 -4.92227e-05
  1  13  19  53 -1.69219e-04
  1  13  19  57 -1.85101e-04
  1  13  19  59 -6.31363e-05
  1  13  19  62 -5.27212e-05
  1  13  19  63 -1.78229e-04
  1  13  19  66 -6.37240e-05
  1  13  19  67  1.85827e-04
  1  13  19  68 -1.54617e-04
  1  13  19  71  2.57931e-04
  1  13  19  75  1.94529e-05
  1  13  19  76  1.13694e-05
  1  13  19  77 -2.53498e-03
  1  13  19  79  1.51728e-03
  1  13  19  81 -4.87377e-05
  1  13  19  83 -2.21942e-04
  1  13  19  85  2.92927e-04
  1  13  19  87 -7.74550e-05
  1  13  20   8  1.55971e-04
  1  13  20  11 -1.58773e-04
  1  13  20  13  1.84074e-05
  1  13  20  17 -3.46497e-05
  1  13  20  24  9.85729e-05
  1  13  20  27  1.14860e-05
  1  13  20  30 -2.15015e-04
  1  13  20  35 -9.15013e-05
  1  13  20  38 -3.85361e-05
  1  13  20  43  3.27051e-05
  1  13  20  45 -6.33532e-05
  1  13  20  48 -1.82860e-04
  1  13  20  54  1.66647e-04
  1  13  20  78 -8.76655e-05
  1  13  21  10 -2.56515e-04
  1  13  21  14  5.87104e-04
  1  13  21  18  7.34652e-05
  1  13  21  21 -3.25500e-04
  1  13  21  22 -3.94835e-04
  1  13  21  25 -1.65779e-04
  1  13  21  26  5.59741e-04
  1  13  21  31 -4.13706e-04
  1  13  21  37 -6.01226e-04
  1  13  21  42 -2.02257e-04
  1  13  21  46 -1.01913e-05
  1  13  21  53  1.94859e-04
  1  13  21  57  2.55680e-04
  1  13  21  59  1.14616e-04
  1  13  21  62  1.22700e-04
  1  13  21  63  2.63203e-04
  1  13  21  66  1.21580e-04
  1  13  21  67 -4.08960e-05
  1  13  21  68  1.37980e-04
  1  13  21  71  7.40052e-05
  1  13  21  72 -9.06443e-05
  1  13  21  75  1.64689e-04
  1  13  21  76 -1.00940e-05
  1  13  21  77  2.26804e-03
  1  13  21  79 -1.25497e-03
  1  13  21  81  5.96276e-05
  1  13  21  83  1.75058e-04
  1  13  21  85 -1.96710e-04
  1  13  21  87  3.28740e-05
  1  14  15   9 -3.41689e-04
  1  14  15  16 -1.74952e-04
  1  14  15  19  3.08828e-03
  1  14  15  28 -3.26460e-03
  1  14  15  29  6.28197e-04
  1  14  15  32  1.52392e-03
  1  14  15  36  8.74328e-05
  1  14  15  40 -1.77991e-03
  1  14  15  41  1.83749e-04
  1  14  15  52  1.54322e-03
  1  14  15  56 -3.20514e-05
  1  14  15  58  3.43554e-04
  1  14  15  60 -1.61337e-04
  1  14  15  61 -1.53341e-04
  1  14  15  64  3.77407e-04
  1  14  15  65 -2.52658e-05
  1  14  15  69  5.99562e-04
  1  14  15  70 -5.92006e-04
  1  14  15  73 -1.01103e-04
  1  14  15  74 -3.37981e-04
  1  14  15  76  1.21853e-03
  1  14  15  80  7.26968e-05
  1  14  15  82  3.00613e-05
  1  14  15  84 -6.36392e-05
  1  14  15  86 -2.69854e-04
  1  14  16   9  2.33489e-04
  1  14  16  19 -8.05046e-04
  1  14  16  28  7.02251e-04
  1  14  16  29 -2.65982e-04
  1  14  16  32 -4.08919e-04
  1  14  16  36 -3.42734e-05
  1  14  16  40  3.90646e-04
  1  14  16  41 -3.07026e-05
  1  14  16  52 -3.39425e-04
  1  14  16  56 -4.69665e-05
  1  14  16  58 -9.67441e-05
  1  14  16  60  3.51111e-05
  1  14  16  61  4.22595e-05
  1  14  16  64 -5.71833e-05
  1  14  16  69 -1.61139e-04
  1  14  16  70  1.76739e-04
  1  14  16  74  5.35565e-05
  1  14  16  76 -3.05174e-04
  1  14  16  80 -2.00996e-05
  1  14  16  84  1.54577e-05
  1  14  16  86  6.49454e-05
  1  14  17  11  5.47074e-05
  1  14  17  13 -1.67231e-04
  1  14  17  17 -5.41867e-05
  1  14  17  24 -9.16880e-05
  1  14  17  27 -1.47211e-04
  1  14  17  35  1.07340e-04
  1  14  17  38  7.55250e-05
  1  14  17  45  1.76151e-05
  1  14  17  48  1.17865e-05
  1  14  17  51 -1.21527e-05
  1  14  17  54 -1.79849e-05
  1  14  17  78  6.59758e-04
  1  14  18   7 -3.48028e-04
  1  14  18  12  1.29494e-05
  1  14  18  15  3.23573e-05
  1  14  18  20  5.48402e-04
  1  14  18  23 -6.40657e-04
  1  14  18  33  5.48679e-04
  1  14  18  34  6.00900e-05
  1  14  18  39  8.23883e-04
  1  14  18  44  3.90264e-04
  1  14  18  47  3.91047e-04
  1  14  18  49 -5.06339e-05
  1  14  18  50  1.72299e-04
  1  14  18  55 -1.48872e-04
  1  14  19  10  2.92659e-05
  1  14  19  14 -1.15011e-04
  1  14  19  18 -6.81832e-05
  1  14  19  21 -1.33925e-05
  1  14  19  22 -3.06954e-04
  1  14  19  25 -9.59185e-05
  1  14  19  26 -8.08066e-05
  1  14  19  31  1.22457e-04
  1  14  19  37 -1.22076e-04
  1  14  19  42 -5.13838e-05
  1  14  19  46 -1.27871e-05
  1  14  19  53  9.47069e-05
  1  14  19  59 -2.52476e-05
  1  14  19  62  2.80921e-05
  1  14  19  63  6.87587e-05
  1  14  19  66  6.28122e-05
  1  14  19  67  1.11280e-04
  1  14  19  68 -7.71762e-05
  1  14  19  71  2.18999e-04
  1  14  19  72 -1.42856e-05
  1  14  19  75  1.02283e-04
  1  14  19  77 -4.95054e-04
  1  14  19  79  1.15643e-04
  1  14  19  83 -4.99897e-05
  1  14  19  85  5.93066e-05
  1  14  19  87 -2.15630e-05
  1  14  20   8 -5.53500e-04
  1  14  20  11  5.48673e-04
  1  14  20  13  4.81132e-05
  1  14  20  17  1.59523e-04
  1  14  20  24 -2.32978e-04
  1  14  20  27  3.64561e-05
  1  14  20  30  7.88629e-04
  1  14  20  35  2.35539e-04
  1  14  20  38 -9.50197e-05
  1  14  20  43 -1.78596e-04
  1  14  20  45  2.68719e-04
  1  14  20  48  3.63241e-04
  1  14  20  51 -3.89340e-05
  1  14  20  54 -6.92340e-04
  1  14  20  55 -1.63815e-05
  1  14  20  78  2.32011e-05
  1  14  21  10 -7.84967e-05
  1  14  21  14  1.64929e-04
  1  14  21  18 -1.21287e-04
  1  14  21  21 -2.86091e-04
  1  14  21  22 -5.79159e-04
  1  14  21  25 -2.38140e-04
  1  14  21  26  2.34433e-04
  1  14  21  31 -6.37465e-05
  1  14  21  37 -4.37543e-04
  1  14  21  42 -2.10556e-04
  1  14  21  46  1.57129e-05
  1  14  21  53  2.92895e-04
  1  14  21  57  8.55811e-05
  1  14  21  59 -1.17569e-05
  1  14  21  62  1.01625e-04
  1  14  21  63  2.12981e-04
  1  14  21  66  1.54368e-04
  1  14  21  67  1.13423e-04
  1  14  21  68 -2.77469e-05
  1  14  21  71  2.95443e-04
  1  14  21  72 -8.05402e-05
  1  14  21  75  1.03661e-04
  1  14  21  77  5.24390e-04
  1  14  21  79 -4.01405e-04
  1  14  21  81  2.81795e-05
  1  14  21  83  3.35327e-05
  1  14  21  85 -6.32441e-05
  1  14  21  87  1.07756e-05
  1  15  16  10 -2.09030e-04
  1  15  16  14 -2.12718e-04
  1  15  16  18  2.99703e-04
  1  15  16  21  5.71684e-04
  1  15  16  22 -1.16684e-03
  1  15  16  25  6.77015e-05
  1  15  16  26 -2.22837e-04
  1  15  16  31 -1.81674e-05
  1  15  16  37 -2.01704e-04
  1  15  16  42  2.38384e-04
  1  15  16  46 -1.20228e-04
  1  15  16  53 -7.80860e-04
  1  15  16  57  8.45550e-05
  1  15  16  59  8.40573e-05
  1  15  16  62 -3.65470e-04
  1  15  16  63 -1.64011e-04
  1  15  16  66 -1.51734e-04
  1  15  16  67 -5.99716e-04
  1  15  16  68 -1.66108e-04
  1  15  16  71 -1.06882e-03
  1  15  16  72  7.23124e-04
  1  15  16  75  7.24744e-04
  1  15  16  79 -1.37738e-03
  1  15  16  81  5.63383e-05
  1  15  16  83 -3.58948e-05
  1  15  16  85  2.01628e-04
  1  15  16  87 -1.00765e-04
  1  15  17   7  4.31168e-05
  1  15  17  12 -2.60433e-04
  1  15  17  15 -8.19430e-05
  1  15  17  20 -2.07192e-05
  1  15  17  33  2.10268e-04
  1  15  17  34 -3.26244e-04
  1  15  17  39 -3.10421e-05
  1  15  17  49 -2.32252e-05
  1  15  17  55  1.42527e-05
  1  15  18   8  7.44558e-04
  1  15  18  11 -6.68597e-04
  1  15  18  13  3.05885e-05
  1  15  18  17 -1.28519e-04
  1  15  18  24  1.89398e-04
  1  15  18  27  5.88957e-05
  1  15  18  30 -1.10510e-03
  1  15  18  35 -2.76059e-04
  1  15  18  38  3.32654e-04
  1  15  18  43  1.87818e-04
  1  15  18  45 -4.60649e-04
  1  15  18  48 -5.82802e-04
  1  15  18  51  1.35703e-04
  1  15  18  54  8.99742e-04
  1  15  18  55  2.22319e-05
  1  15  18  78 -3.19331e-04
  1  15  19   9 -4.69681e-05
  1  15  19  16 -2.59479e-05
  1  15  19  19 -4.96565e-05
  1  15  19  28 -7.65158e-05
  1  15  19  29 -1.19159e-04
  1  15  19  32 -2.51810e-05
  1  15  19  36  8.57504e-05
  1  15  19  40  7.06504e-05
  1  15  19  41 -5.05670e-05
  1  15  19  52 -9.11786e-05
  1  15  19  56 -1.62035e-05
  1  15  19  58  2.49143e-05
  1  15  19  60 -3.83161e-05
  1  15  19  61 -5.73575e-05
  1  15  19  64  2.21362e-05
  1  15  19  65  1.58619e-04
  1  15  19  70 -1.69348e-05
  1  15  19  73  2.73656e-04
  1  15  19  74  5.40536e-05
  1  15  19  76  3.97864e-04
  1  15  19  80  2.03536e-05
  1  15  19  82  3.09337e-05
  1  15  19  86  1.98563e-05
  1  15  20   7  1.51763e-04
  1  15  20  15 -8.60121e-05
  1  15  20  20 -3.06579e-04
  1  15  20  23  6.33157e-04
  1  15  20  33 -2.87158e-04
  1  15  20  39 -5.58207e-04
  1  15  20  44 -2.31826e-04
  1  15  20  47 -2.33394e-04
  1  15  20  49 -2.27690e-05
  1  15  20  50 -7.71113e-05
  1  15  20  55  1.15214e-04
  1  15  21   9  5.59042e-05
  1  15  21  16  2.30641e-05
  1  15  21  19 -9.12063e-05
  1  15  21  28  2.51744e-04
  1  15  21  29  2.47904e-05
  1  15  21  32 -4.22418e-05
  1  15  21  40  2.20979e-05
  1  15  21  41 -2.89988e-05
  1  15  21  52 -2.01790e-05
  1  15  21  56 -9.72928e-05
  1  15  21  58  3.83373e-05
  1  15  21  61 -3.29378e-05
  1  15  21  64  1.28595e-04
  1  15  21  65  1.32737e-04
  1  15  21  69 -2.33201e-05
  1  15  21  70  4.14965e-05
  1  15  21  73  2.33781e-04
  1  15  21  74  2.18574e-05
  1  15  21  76 -4.19942e-04
  1  15  21  80  1.10918e-05
  1  15  21  82  3.81756e-05
  1  15  21  84  2.22526e-05
  1  16  17   7  2.57645e-04
  1  16  17  12 -8.80553e-04
  1  16  17  15 -2.36917e-04
  1  16  17  20 -1.21489e-04
  1  16  17  23  2.06883e-04
  1  16  17  33  9.19908e-04
  1  16  17  34 -1.25642e-03
  1  16  17  39 -5.00537e-05
  1  16  17  44  7.06838e-05
  1  16  17  49 -1.06308e-05
  1  16  17  50  1.85227e-05
  1  16  17  55  5.38104e-05
  1  16  18   8 -1.13722e-04
  1  16  18  11  2.32244e-05
  1  16  18  13  1.27764e-04
  1  16  18  17  9.01534e-05
  1  16  18  24  1.23019e-04
  1  16  18  27  1.48701e-04
  1  16  18  30  2.08834e-04
  1  16  18  35  1.62196e-04
  1  16  18  38  1.69885e-04
  1  16  18  43 -7.00908e-05
  1  16  18  45  5.40063e-05
  1  16  18  48  8.19339e-05
  1  16  18  51 -1.50680e-05
  1  16  18  54 -1.88030e-04
  1  16  18  78 -1.57812e-03
  1  16  19   9 -1.41680e-04
  1  16  19  16 -1.55489e-04
  1  16  19  19 -3.91676e-05
  1  16  19  28 -2.73662e-04
  1  16  19  29 -2.75062e-04
  1  16  19  32  1.39467e-04
  1  16  19  36  3.39458e-04
  1  16  19  40  8.92377e-05
  1  16  19  41  2.28179e-05
  1  16  19  52 -1.12725e-04
  1  16  19  56  7.70268e-05
  1  16  19  58 -2.56742e-05
  1  16  19  60  1.13770e-05
  1  16  19  61 -1.68798e-05
  1  16  19  64 -1.29649e-04
  1  16  19  65 -3.50199e-05
  1  16  19  69 -3.11769e-05
  1  16  19  70 -2.60874e-05
  1  16  19  73 -1.49564e-05
  1  16  19  74  9.06871e-05
  1  16  19  76  1.84877e-04
  1  16  19  80  1.65620e-05
  1  16  19  82 -3.24792e-05
  1  16  19  84 -3.46640e-05
  1  16  19  86  2.95774e-05
  1  16  20   7 -3.30932e-05
  1  16  20  12  5.69734e-05
  1  16  20  15  4.04399e-05
  1  16  20  20  1.14038e-04
  1  16  20  23 -2.34854e-04
  1  16  20  33  4.65695e-05
  1  16  20  34  3.34376e-05
  1  16  20  39  1.91477e-04
  1  16  20  44  5.52065e-05
  1  16  20  47  7.65244e-05
  1  16  20  49 -6.55213e-05
  1  16  20  55 -3.62121e-05
  1  16  21   9  7.24315e-05
  1  16  21  16  1.43841e-04
  1  16  21  19  7.28554e-05
  1  16  21  28  2.83053e-04
  1  16  21  29  2.95211e-04
  1  16  21  32 -8.03812e-05
  1  16  21  36 -3.11158e-04
  1  16  21  40 -1.01528e-04
  1  16  21  41 -1.62466e-05
  1  16  21  52  1.26895e-04
  1  16  21  56 -6.33995e-05
  1  16  21  58  1.52796e-05
  1  16  21  61  2.54939e-05
  1  16  21  64  9.56770e-05
  1  16  21  69  2.04771e-05
  1  16  21  73 -5.94380e-05
  1  16  21  74 -1.05650e-04
  1  16  21  76 -1.49985e-04
  1  16  21  80 -2.02799e-05
  1  16  21  82  1.96477e-05
  1  16  21  84  3.00725e-05
  1  16  21  86 -2.48960e-05
  1  17  18   9 -3.31369e-05
  1  17  18  19  2.49641e-05
  1  17  18  28 -2.24668e-05
  1  17  18  29 -7.96249e-05
  1  17  18  32 -8.41250e-05
  1  17  18  36 -1.31346e-04
  1  17  18  41 -1.93691e-05
  1  17  18  52  3.02819e-05
  1  17  18  56  5.88763e-05
  1  17  18  61  1.57591e-05
  1  17  18  64 -2.06367e-05
  1  17  18  69  2.30658e-05
  1  17  18  70 -5.99871e-05
  1  17  18  73 -8.61871e-05
  1  17  18  74 -7.40479e-05
  1  17  18  76  4.34062e-04
  1  17  18  82 -2.62300e-05
  1  17  18  84 -2.41929e-05
  1  17  18  86  2.24057e-05
  1  17  19   8 -2.50936e-05
  1  17  19  11 -1.78788e-04
  1  17  19  13  4.52084e-04
  1  17  19  17  1.75746e-04
  1  17  19  24  6.75657e-05
  1  17  19  27  2.09833e-04
  1  17  19  30  7.57217e-05
  1  17  19  35 -8.04325e-05
  1  17  19  38  1.08498e-04
  1  17  19  43 -2.17718e-05
  1  17  19  51  2.01135e-05
  1  17  19  54 -4.58848e-05
  1  17  19  78 -2.26408e-03
  1  17  20  10  4.85548e-05
  1  17  20  14  1.54956e-05
  1  17  20  18 -1.24295e-05
  1  17  20  22  1.77781e-05
  1  17  20  25 -8.41311e-05
  1  17  20  26 -2.64097e-05
  1  17  20  31  8.20143e-05
  1  17  20  37 -3.79810e-05
  1  17  20  42 -1.27792e-05
  1  17  20  46 -1.18675e-05
  1  17  20  53  1.67614e-04
  1  17  20  57  8.65679e-05
  1  17  20  59 -1.03943e-05
  1  17  20  62  9.51971e-05
  1  17  20  63  3.80946e-05
  1  17  20  66  1.36298e-04
  1  17  20  67  1.69910e-04
  1  17  20  68  2.78138e-05
  1  17  20  71  3.88136e-04
  1  17  20  72 -4.94032e-05
  1  17  20  75 -1.31438e-04
  1  17  20  77  1.17258e-04
  1  17  20  79  1.29211e-04
  1  17  20  85  2.14840e-05
  1  17  21   8  1.46509e-05
  1  17  21  11  1.43423e-04
  1  17  21  13 -3.91809e-04
  1  17  21  17 -1.60862e-04
  1  17  21  24 -2.64639e-05
  1  17  21  27 -1.44275e-04
  1  17  21  30 -7.95116e-05
  1  17  21  38 -1.34088e-04
  1  17  21  43  3.35459e-05
  1  17  21  45  1.65938e-05
  1  17  21  48  1.06361e-05
  1  17  21  51 -2.93655e-05
  1  17  21  54  3.63265e-05
  1  17  21  78  1.98448e-03
  1  18  19   7  1.78773e-04
  1  18  19  12  6.08912e-05
  1  18  19  15 -2.21058e-04
  1  18  19  20 -1.23953e-04
  1  18  19  23  2.39242e-04
  1  18  19  33  5.43209e-05
  1  18  19  34  4.23638e-04
  1  18  19  39 -1.02594e-04
  1  18  19  44  2.21923e-04
  1  18  19  47 -1.61337e-04
  1  18  19  49 -1.34470e-04
  1  18  19  50  2.80277e-05
  1  18  19  55 -2.91422e-05
  1  18  20   9  1.50595e-04
  1  18  20  16 -5.11134e-05
  1  18  20  19 -1.68835e-04
  1  18  20  28 -3.33069e-04
  1  18  20  29 -6.29841e-05
  1  18  20  32 -3.86112e-04
  1  18  20  36 -3.31658e-04
  1  18  20  40  3.39626e-04
  1  18  20  41  1.02910e-04
  1  18  20  52 -1.82554e-04
  1  18  20  56  3.06737e-04
  1  18  20  58 -1.16488e-04
  1  18  20  60  1.13349e-04
  1  18  20  61  7.34126e-05
  1  18  20  64 -3.32727e-04
  1  18  20  65 -3.57700e-04
  1  18  20  69 -1.74118e-05
  1  18  20  70  4.21278e-05
  1  18  20  73 -4.08162e-04
  1  18  20  74 -1.64976e-05
  1  18  20  76  2.80919e-04
  1  18  20  82 -1.02270e-04
  1  18  20  84 -4.86125e-05
  1  18  21   7  9.08117e-05
  1  18  21  12  7.09723e-05
  1  18  21  15 -1.28903e-04
  1  18  21  20 -1.01621e-04
  1  18  21  23  1.47968e-04
  1  18  21  33  4.41161e-05
  1  18  21  34  4.08326e-04
  1  18  21  39 -1.37943e-04
  1  18  21  44  1.92529e-04
  1  18  21  47 -2.36860e-04
  1  18  21  49 -1.29698e-04
  1  18  21  50  2.08432e-05
  1  18  21  55 -3.57364e-05
  1  19  20   8 -5.35474e-05
  1  19  20  11 -5.72350e-05
  1  19  20  13  1.71102e-04
  1  19  20  17  1.45712e-05
  1  19  20  24 -4.98230e-05
  1  19  20  27  2.69323e-04
  1  19  20  30  1.85594e-05
  1  19  20  35 -4.38515e-04
  1  19  20  38 -4.01372e-04
  1  19  20  43  5.16605e-05
  1  19  20  45  5.33905e-05
  1  19  20  48  7.98977e-05
  1  19  20  51 -2.15930e-05
  1  19  20  54 -5.43953e-05
  1  19  20  78  5.01306e-05
  1  19  21  10  1.19023e-04
  1  19  21  14  3.42471e-04
  1  19  21  18 -6.80417e-05
  1  19  21  21 -9.54162e-05
  1  19  21  22  4.83988e-05
  1  19  21  25 -7.21851e-04
  1  19  21  26 -3.91629e-04
  1  19  21  31  2.41116e-04
  1  19  21  37 -1.66804e-04
  1  19  21  42 -3.99858e-04
  1  19  21  46 -5.74346e-04
  1  19  21  53  1.87987e-03
  1  19  21  57  1.14045e-03
  1  19  21  59  3.10609e-04
  1  19  21  62  1.02465e-03
  1  19  21  63  1.02160e-03
  1  19  21  66  1.16444e-03
  1  19  21  67  2.25819e-03
  1  19  21  68  3.76527e-04
  1  19  21  71  4.57950e-03
  1  19  21  72 -1.00845e-03
  1  19  21  75 -1.20159e-05
  1  19  21  76 -1.24654e-05
  1  19  21  77  2.69889e-03
  1  19  21  79  2.14394e-03
  1  19  21  81 -2.06030e-05
  1  19  21  83 -2.38265e-04
  1  19  21  85  6.10777e-04
  1  19  21  87 -2.29808e-04
  1  20  21  11 -1.01615e-04
  1  20  21  13  2.56856e-04
  1  20  21  17 -1.16565e-05
  1  20  21  24 -8.18153e-05
  1  20  21  27  3.32849e-04
  1  20  21  30  1.69629e-04
  1  20  21  35 -4.77819e-04
  1  20  21  38 -4.58204e-04
  1  20  21  45  1.25607e-04
  1  20  21  48  4.52005e-05
  1  20  21  54 -2.15031e-04
  1  20  21  78 -3.72571e-05
  3   1   2   9 -3.27536e-04
  3   1   2  16  4.52313e-05
  3   1   2  19  5.61365e-04
  3   1   2  28 -1.21292e-04
  3   1   2  29  3.03318e-04
  3   1   2  32  7.24053e-04
  3   1   2  36  3.63153e-04
  3   1   2  40 -2.07476e-04
  3   1   2  41 -1.18441e-04
  3   1   2  52  5.83194e-04
  3   1   2  56  3.21144e-04
  3   1   2  58  1.29133e-04
  3   1   2  60  3.68489e-05
  3   1   2  61  2.46773e-04
  3   1   2  64  3.40400e-04
  3   1   2  65  2.31399e-04
  3   1   2  69  1.28724e-04
  3   1   2  70 -4.26566e-04
  3   1   2  73 -6.42680e-04
  3   1   2  74 -5.98718e-04
  3   1   2  76  7.87408e-05
  3   1   2  80 -5.53760e-05
  3   1   2  82 -6.43631e-05
  3   1   2  84 -2.55082e-05
  3   1   2  86  1.93416e-05
  3   1   3   8 -3.86375e-04
  3   1   3  11  1.42773e-04
  3   1   3  13  3.91598e-04
  3   1   3  17  6.34008e-05
  3   1   3  27  4.84021e-04
  3   1   3  30 -2.84231e-04
  3   1   3  35 -7.01875e-04
  3   1   3  38 -8.01063e-04
  3   1   3  43 -2.31228e-05
  3   1   3  45 -1.19802e-04
  3   1   3  48 -8.66881e-05
  3   1   3  51  9.48165e-05
  3   1   3  54 -1.02792e-04
  3   1   3  78 -4.07215e-05
  3   1   4  14 -1.46888e-04
  3   1   4  18  5.60143e-04
  3   1   4  21 -4.54566e-04
  3   1   4  22  1.91114e-04
  3   1   4  25  2.62515e-04
  3   1   4  26  1.47554e-04
  3   1   4  31 -3.12307e-04
  3   1   4  37  2.98149e-04
  3   1   4  42  6.47207e-04
  3   1   4  46 -3.74160e-04
  3   1   4  53  7.02388e-04
  3   1   4  57  4.58823e-04
  3   1   4  59 -1.53605e-04
  3   1   4  62  5.72449e-04
  3   1   4  63 -2.22592e-03
  3   1   4  66 -1.15068e-03
  3   1   4  67  1.37797e-03
  3   1   4  68  1.11567e-03
  3   1   4  71  1.99037e-03
  3   1   4  72 -1.56735e-03
  3   1   4  75 -5.17591e-03
  3   1   4  77  9.23046e-05
  3   1   4  79  2.22565e-04
  3   1   4  81 -5.76996e-04
  3   1   4  83 -6.66427e-05
  3   1   4  85  2.56106e-05
  3   1   4  87  1.65117e-04
  3   1   5   9 -7.59058e-05
  3   1   5  14 -1.29422e-05
  3   1   5  16 -2.27178e-05
  3   1   5  19  1.17577e-05
  3   1   5  28  9.72150e-05
  3   1   5  29  3.56126e-05
  3   1   5  32  3.50251e-04
  3   1   5  36 -1.95828e-05
  3   1   5  40 -3.73743e-04
  3   1   5  41 -1.08331e-04
  3   1   5  52  4.59337e-04
  3   1   5  56  3.03727e-04
  3   1   5  58 -3.83014e-05
  3   1   5  60  2.21013e-04
  3   1   5  61  1.75040e-04
  3   1   5  64  5.10381e-04
  3   1   5  66 -1.09090e-05
  3   1   5  69  2.34241e-04
  3   1   5  70 -1.69686e-05
  3   1   5  72 -1.48071e-05
  3   1   5  73 -3.42430e-04
  3   1   5  74 -1.35725e-03
  3   1   5  76 -6.18874e-05
  3   1   5  80 -1.67938e-04
  3   1   5  84  3.18146e-05
  3   1   6  10  1.30874e-05
  3   1   6  18  9.83562e-05
  3   1   6  21 -3.58774e-04
  3   1   6  22  9.67163e-05
  3   1   6  25  1.23997e-04
  3   1   6  26 -6.25926e-05
  3   1   6  31 -1.09097e-04
  3   1   6  37 -1.49554e-04
  3   1   6  46 -3.79610e-05
  3   1   6  53  3.04224e-04
  3   1   6  57  1.96203e-04
  3   1   6  59 -3.35965e-05
  3   1   6  62 -1.95274e-05
  3   1   6  63 -6.88380e-04
  3   1   6  66 -6.90953e-04
  3   1   6  67  5.92975e-04
  3   1   6  68  3.87582e-04
  3   1   6  71  3.00442e-04
  3   1   6  72 -2.45382e-04
  3   1   6  75 -1.57008e-03
  3   1   6  79  3.98466e-05
  3   1   6  81 -1.74240e-04
  3   1   6  87  7.97898e-05
  3   1   7   8  2.23613e-05
  3   1   7  11  1.42088e-05
  3   1   7  13  3.15294e-05
  3   1   7  17 -1.23459e-04
  3   1   7  24  7.82027e-05
  3   1   7  27  5.53998e-05
  3   1   7  30 -1.53876e-05
  3   1   7  35 -6.31687e-05
  3   1   7  38  5.33588e-05
  3   1   7  48 -2.86529e-05
  3   1   7  51 -4.04757e-05
  3   1   7  54 -1.00140e-05
  3   1   7  78 -3.97502e-05
  3   1   8   9  2.56730e-04
  3   1   8  10  4.07236e-05
  3   1   8  16 -5.53275e-05
  3   1   8  19 -4.54712e-04
  3   1   8  28 -2.77041e-04
  3   1   8  32 -1.25020e-03
  3   1   8  36  1.59292e-04
  3   1   8  40  1.35075e-03
  3   1   8  41  4.49209e-04
  3   1   8  52 -1.71716e-03
  3   1   8  56 -9.40251e-04
  3   1   8  58  1.54334e-04
  3   1   8  60 -3.70735e-04
  3   1   8  61 -1.00205e-03
  3   1   8  64 -1.91282e-03
  3   1   8  65 -6.24336e-04
  3   1   8  69 -3.94334e-04
  3   1   8  70  5.15801e-04
  3   1   8  73  2.37920e-03
  3   1   8  74  3.87892e-03
  3   1   8  76 -3.34604e-05
  3   1   8  80  5.32269e-04
  3   1   8  82  1.60672e-04
  3   1   8  84 -1.16308e-04
  3   1   8  86 -1.67902e-05
  3   1   9   7 -6.58286e-05
  3   1   9  12 -1.15186e-05
  3   1   9  15  1.20656e-04
  3   1   9  20  1.74415e-05
  3   1   9  23 -8.78442e-05
  3   1   9  33 -2.78313e-05
  3   1   9  39  8.57587e-05
  3   1   9  44 -7.22384e-05
  3   1   9  47  1.02016e-04
  3   1   9  49  1.00113e-05
  3   1   9  50 -1.64029e-05
  3   1  10   9 -2.04632e-05
  3   1  10  16  1.91394e-05
  3   1  10  19  8.66869e-05
  3   1  10  28 -6.35421e-05
  3   1  10  29  5.40782e-05
  3   1  10  40  1.62972e-05
  3   1  10  41  1.04841e-05
  3   1  10  56 -2.56678e-05
  3   1  10  58  1.75635e-05
  3   1  10  60 -5.31416e-05
  3   1  10  61 -2.28990e-05
  3   1  10  64 -7.75122e-05
  3   1  10  70 -2.65153e-05
  3   1  10  73  4.67550e-05
  3   1  10  74  1.20197e-04
  3   1  10  76 -1.85203e-05
  3   1  10  80  2.03609e-05
  3   1  10  82 -2.21792e-05
  3   1  10  84 -1.57792e-05
  3   1  10  86  1.77687e-05
  3   1  11   8  8.98505e-05
  3   1  11  11 -2.15178e-05
  3   1  11  13  7.19168e-05
  3   1  11  24  4.34996e-05
  3   1  11  27 -1.93237e-04
  3   1  11  30  1.32175e-04
  3   1  11  35 -2.68609e-05
  3   1  11  38 -1.90171e-04
  3   1  11  43  2.57102e-05
  3   1  11  45  5.38630e-05
  3   1  11  48  2.50949e-05
  3   1  11  51 -7.09604e-05
  3   1  11  54  5.17704e-05
  3   1  11  78  1.98797e-05
  3   1  12   7  6.57213e-05
  3   1  12  12  5.66722e-05
  3   1  12  15  8.61623e-04
  3   1  12  20 -2.92870e-04
  3   1  12  23 -2.98344e-04
  3   1  12  33 -7.57487e-04
  3   1  12  34 -2.07119e-04
  3   1  12  39  2.27731e-04
  3   1  12  44 -5.33706e-04
  3   1  12  47  2.81521e-04
  3   1  12  49  8.16950e-04
  3   1  12  50 -2.39088e-04
  3   1  12  55  1.20798e-04
  3   1  13  12 -8.12173e-05
  3   1  13  15 -9.49008e-04
  3   1  13  20  3.45328e-04
  3   1  13  23  5.88716e-04
  3   1  13  33  9.53209e-04
  3   1  13  34  2.36220e-04
  3   1  13  39 -2.43511e-04
  3   1  13  44  5.79834e-04
  3   1  13  47 -3.42240e-04
  3   1  13  49 -9.27833e-04
  3   1  13  50  2.63334e-04
  3   1  13  55 -5.91502e-05
  3   1  14  10  1.36610e-03
  3   1  14  14 -4.50102e-05
  3   1  14  18 -1.69387e-04
  3   1  14  21  7.50128e-04
  3   1  14  22  1.94373e-03
  3   1  14  25 -2.03344e-04
  3   1  14  26 -5.88222e-04
  3   1  14  31  4.41499e-03
  3   1  14  37 -3.11259e-03
  3   1  14  42  1.36688e-04
  3   1  14  46 -3.01029e-05
  3   1  14  53 -9.53585e-05
  3   1  14  57 -9.38206e-05
  3   1  14  59 -1.66174e-05
  3   1  14  62 -9.54096e-05
  3   1  14  63 -4.36689e-05
  3   1  14  66 -2.68016e-04
  3   1  14  67  6.33592e-05
  3   1  14  68 -8.80258e-05
  3   1  14  71 -1.15265e-04
  3   1  14  72  5.97726e-05
  3   1  14  75  1.71128e-04
  3   1  14  77 -1.32061e-03
  3   1  14  79  4.33176e-04
  3   1  14  81 -2.33614e-05
  3   1  14  83 -8.74894e-05
  3   1  14  85  8.16878e-05
  3   1  15  10 -3.91698e-05
  3   1  15  21 -1.50189e-05
  3   1  15  22  9.41280e-05
  3   1  15  25  1.64418e-05
  3   1  15  26  8.72663e-05
  3   1  15  31 -2.44326e-04
  3   1  15  37  1.38510e-04
  3   1  15  42  1.76254e-05
  3   1  15  53 -3.81649e-05
  3   1  15  57 -1.28894e-05
  3   1  15  59  1.87717e-05
  3   1  15  62 -1.02343e-05
  3   1  15  66 -2.22904e-05
  3   1  15  67 -1.62356e-05
  3   1  15  71 -4.17555e-05
  3   1  15  72 -1.37304e-05
  3   1  15  75  5.06797e-05
  3   1  15  77  9.08487e-05
  3   1  15  79  6.47177e-05
  3   1  16   8 -9.68938e-04
  3   1  16  11  1.33806e-04
  3   1  16  13  5.25101e-05
  3   1  16  17  7.42655e-04
  3   1  16  24 -4.34141e-04
  3   1  16  27  2.12196e-03
  3   1  16  30 -1.15574e-03
  3   1  16  35  6.11001e-04
  3   1  16  38  1.48879e-03
  3   1  16  43 -5.84542e-04
  3   1  16  45 -6.11634e-05
  3   1  16  48 -1.98086e-04
  3   1  16  51  1.40170e-04
  3   1  16  54  3.86223e-05
  3   1  16  78 -8.13633e-04
  3   1  17   7 -1.07796e-03
  3   1  17  12  5.84443e-04
  3   1  17  15  6.81345e-04
  3   1  17  20  3.30331e-04
  3   1  17  23 -1.42621e-03
  3   1  17  33 -2.43984e-03
  3   1  17  34  1.72218e-03
  3   1  17  39  2.12970e-04
  3   1  17  44 -6.51115e-04
  3   1  17  47  1.42216e-04
  3   1  17  49  2.81129e-04
  3   1  17  50 -4.95063e-05
  3   1  17  55 -1.88726e-04
  3   1  18  10 -2.42131e-05
  3   1  18  16 -4.78028e-04
  3   1  18  19  1.20541e-03
  3   1  18  28 -3.29121e-04
  3   1  18  29  3.18279e-05
  3   1  18  32  1.67276e-04
  3   1  18  36 -2.10093e-04
  3   1  18  40 -7.52887e-05
  3   1  18  41  1.11149e-04
  3   1  18  52  1.84946e-04
  3   1  18  56 -3.44013e-04
  3   1  18  58  2.76896e-04
  3   1  18  60 -2.08535e-05
  3   1  18  61 -1.22389e-04
  3   1  18  64  1.34887e-03
  3   1  18  65  1.66015e-03
  3   1  18  69 -2.30309e-04
  3   1  18  70 -6.70354e-04
  3   1  18  73  1.10485e-03
  3   1  18  74 -6.56610e-04
  3   1  18  76  7.41786e-04
  3   1  18  80  1.14615e-04
  3   1  18  82  2.14168e-04
  3   1  18  84  1.45332e-05
  3   1  18  86  1.06951e-04
  3   1  19   8  2.54084e-05
  3   1  19  11  1.22436e-04
  3   1  19  13 -9.58962e-05
  3   1  19  17 -2.37209e-04
  3   1  19  24  6.79307e-04
  3   1  19  27 -1.80691e-03
  3   1  19  30  1.92836e-04
  3   1  19  35 -2.30588e-04
  3   1  19  38 -3.53591e-03
  3   1  19  43 -2.81642e-04
  3   1  19  45  1.01860e-03
  3   1  19  48  1.02458e-04
  3   1  19  51 -1.04727e-04
  3   1  19  54  1.19710e-04
  3   1  19  78  2.18973e-03
  3   1  20  10 -2.93870e-05
  3   1  20  14  5.72951e-05
  3   1  20  18 -8.50912e-05
  3   1  20  21 -1.91731e-04
  3   1  20  22 -2.96592e-04
  3   1  20  25 -6.41178e-05
  3   1  20  26  7.42085e-05
  3   1  20  37 -4.66120e-05
  3   1  20  42 -1.67417e-04
  3   1  20  46  8.80875e-05
  3   1  20  53  3.70965e-05
  3   1  20  57 -7.54747e-05
  3   1  20  59  7.84911e-05
  3   1  20  63  8.10619e-05
  3   1  20  66 -1.25088e-04
  3   1  20  67 -1.69110e-04
  3   1  20  68 -8.24248e-05
  3   1  20  71 -1.70979e-04
  3   1  20  72 -1.84852e-04
  3   1  20  75  4.06306e-04
  3   1  20  77  1.68634e-04
  3   1  20  79 -2.96794e-04
  3   1  20  81  2.99627e-05
  3   1  20  83 -3.90097e-05
  3   2   3   7  1.32684e-04
  3   2   3  12  1.74585e-04
  3   2   3  15 -3.20936e-04
  3   2   3  20 -2.23413e-04
  3   2   3  23  2.95992e-04
  3   2   3  33  4.70141e-05
  3   2   3  34  7.08666e-04
  3   2   3  39 -1.32731e-04
  3   2   3  44  1.57768e-04
  3   2   3  47 -1.78003e-04
  3   2   3  49 -1.29453e-04
  3   2   3  50  1.59969e-05
  3   2   3  55  2.11274e-05
  3   2   4   9 -1.77428e-04
  3   2   4  16 -1.55862e-05
  3   2   4  19  5.20108e-05
  3   2   4  28  1.07260e-04
  3   2   4  29  1.16741e-04
  3   2   4  32  6.09991e-04
  3   2   4  36  2.25533e-05
  3   2   4  40 -5.55401e-04
  3   2   4  41 -1.77449e-04
  3   2   4  52  6.98982e-04
  3   2   4  56  4.02421e-04
  3   2   4  58 -3.62618e-05
  3   2   4  60  2.73705e-04
  3   2   4  61  3.14089e-04
  3   2   4  64  7.25611e-04
  3   2   4  65  5.99388e-05
  3   2   4  66  1.05204e-05
  3   2   4  69  2.71890e-04
  3   2   4  70 -1.12520e-04
  3   2   4  72  1.09796e-05
  3   2   4  73 -6.70169e-04
  3   2   4  74 -1.80524e-03
  3   2   4  76 -6.56732e-05
  3   2   4  80 -2.35777e-04
  3   2   4  82 -1.90074e-05
  3   2   4  84  3.37530e-05
  3   2   5  10 -4.13065e-05
  3   2   5  14 -1.43144e-04
  3   2   5  18  5.43144e-04
  3   2   5  21 -5.53745e-04
  3   2   5  22  1.61856e-04
  3   2   5  25  3.15326e-04
  3   2   5  26  1.06089e-04
  3   2   5  31 -4.11179e-04
  3   2   5  37  2.74385e-04
  3   2   5  42  5.91638e-04
  3   2   5  46 -3.53962e-04
  3   2   5  53  5.61217e-04
  3   2   5  57  4.82380e-04
  3   2   5  59 -1.21239e-04
  3   2   5  62  3.28040e-04
  3   2   5  63 -2.31323e-03
  3   2   5  66 -1.40569e-03
  3   2   5  67  1.35719e-03
  3   2   5  68  1.19229e-03
  3   2   5  71  1.49231e-03
  3   2   5  72 -1.18968e-03
  3   2   5  75 -5.15551e-03
  3   2   5  77  1.14143e-04
  3   2   5  79  2.30814e-04
  3   2   5  81 -5.67352e-04
  3   2   5  83 -2.52597e-05
  3   2   5  87  1.92995e-04
  3   2   6   9  4.79524e-04
  3   2   6  10  3.94458e-05
  3   2   6  16 -3.37343e-05
  3   2   6  19 -5.90300e-04
  3   2   6  28 -1.47146e-04
  3   2   6  29 -3.05917e-04
  3   2   6  32 -1.66120e-03
  3   2   6  36 -1.41242e-04
  3   2   6  40  1.31614e-03
  3   2   6  41  4.63137e-04
  3   2   6  52 -1.73338e-03
  3   2   6  56 -8.35785e-04
  3   2   6  58  7.34929e-05
  3   2   6  60 -2.93945e-04
  3   2   6  61 -1.06922e-03
  3   2   6  64 -1.80577e-03
  3   2   6  65 -7.08841e-04
  3   2   6  69 -3.03367e-04
  3   2   6  70  7.14182e-04
  3   2   6  73  2.58765e-03
  3   2   6  74  3.48290e-03
  3   2   6  76 -3.78994e-05
  3   2   6  80  4.78867e-04
  3   2   6  82  1.90665e-04
  3   2   6  84 -1.00260e-04
  3   2   6  86 -4.70247e-05
  3   2   7   7 -3.39511e-05
  3   2   7  15  9.42169e-05
  3   2   7  23 -1.76258e-05
  3   2   7  33 -7.74323e-05
  3   2   7  39  3.88701e-05
  3   2   7  44 -3.73855e-05
  3   2   7  47  1.91412e-05
  3   2   7  49  8.73251e-05
  3   2   7  50 -1.96391e-05
  3   2   8  10  1.64705e-05
  3   2   8  14 -2.10383e-05
  3   2   8  18  5.83966e-05
  3   2   8  21 -3.40263e-04
  3   2   8  22  3.95105e-05
  3   2   8  25  1.79433e-04
  3   2   8  26 -1.17055e-04
  3   2   8  37 -1.12206e-05
  3   2   8  42 -7.04912e-05
  3   2   8  46  5.09760e-05
  3   2   8  53  1.51848e-04
  3   2   8  57  1.31133e-04
  3   2   8  59  1.62936e-05
  3   2   8  62 -1.66306e-04
  3   2   8  63 -3.61064e-04
  3   2   8  66 -5.87068e-04
  3   2   8  67  4.26736e-04
  3   2   8  68  2.52425e-04
  3   2   8  71 -9.21909e-05
  3   2   8  72  9.06489e-05
  3   2   8  75 -7.77751e-04
  3   2   8  77 -2.43254e-05
  3   2   8  79 -1.81346e-05
  3   2   8  81 -7.94776e-05
  3   2   8  83  3.58609e-05
  3   2   8  85 -1.68459e-05
  3   2   8  87  6.71230e-05
  3   2   9   8  8.21379e-05
  3   2   9  11 -8.93437e-05
  3   2   9  13 -6.21992e-05
  3   2   9  17 -2.04855e-05
  3   2   9  27 -4.95909e-05
  3   2   9  30  1.02539e-04
  3   2   9  35  9.84349e-05
  3   2   9  38  1.89039e-04
  3   2   9  48  3.17991e-05
  3   2   9  51 -2.50796e-05
  3   2   9  54  4.20923e-05
  3   2   9  78 -1.09155e-05
  3   2  10  10  2.09734e-05
  3   2  10  14 -2.00622e-05
  3   2  10  18  4.36520e-05
  3   2  10  21  3.35172e-05
  3   2  10  25  3.66520e-05
  3   2  10  26 -8.05691e-05
  3   2  10  31  6.33049e-05
  3   2  10  37  1.15017e-05
  3   2  10  42  1.90341e-05
  3   2  10  53 -1.01985e-05
  3   2  10  57  1.77439e-05
  3   2  10  63 -4.52297e-05
  3   2  10  66 -2.85389e-05
  3   2  10  67  1.83955e-05
  3   2  10  68  2.11294e-05
  3   2  10  75 -8.22410e-05
  3   2  10  77 -4.08479e-05
  3   2  10  79 -1.60079e-05
  3   2  11   7 -3.58894e-04
  3   2  11  12  4.12826e-05
  3   2  11  15 -1.30929e-03
  3   2  11  20  3.58945e-04
  3   2  11  23  2.76960e-04
  3   2  11  33  1.07818e-03
  3   2  11  34  6.76905e-04
  3   2  11  39 -3.24487e-04
  3   2  11  44  8.23098e-04
  3   2  11  47 -4.46148e-04
  3   2  11  49 -1.23200e-03
  3   2  11  50  3.08695e-04
  3   2  11  55 -1.58181e-04
  3   2  12   8 -4.99528e-04
  3   2  12  11  2.12768e-04
  3   2  12  13  3.41465e-05
  3   2  12  17  3.70854e-04
  3   2  12  24  7.77719e-05
  3   2  12  27  1.18178e-03
  3   2  12  30 -7.93496e-04
  3   2  12  35  4.96582e-04
  3   2  12  38  9.25590e-04
  3   2  12  43 -4.56649e-04
  3   2  12  45 -1.57957e-04
  3   2  12  48 -1.77902e-04
  3   2  12  51  8.67965e-05
  3   2  12  78 -3.64287e-04
  3   2  13   8 -5.26895e-04
  3   2  13  11  2.32364e-04
  3   2  13  13  1.06565e-04
  3   2  13  17  4.02904e-04
  3   2  13  24  2.43824e-04
  3   2  13  27  1.04813e-03
  3   2  13  30 -8.09981e-04
  3   2  13  35  2.84513e-04
  3   2  13  38  2.39411e-04
  3   2  13  43 -4.86814e-04
  3   2  13  45  2.97215e-05
  3   2  13  48 -9.46846e-05
  3   2  13  54  2.36841e-05
  3   2  13  78 -2.04563e-04
  3   2  14   9  1.52992e-03
  3   2  14  16 -1.89254e-04
  3   2  14  19 -1.93492e-04
  3   2  14  28  1.44517e-04
  3   2  14  29 -3.21446e-03
  3   2  14  32 -3.51107e-03
  3   2  14  36 -3.82127e-03
  3   2  14  40 -3.01808e-04
  3   2  14  41 -1.92106e-04
  3   2  14  52 -2.02779e-04
  3   2  14  56  1.81926e-05
  3   2  14  58 -5.02187e-05
  3   2  14  60 -5.15115e-05
  3   2  14  61 -1.10337e-04
  3   2  14  64 -5.82677e-05
  3   2  14  65  1.30039e-04
  3   2  14  69  3.30371e-05
  3   2  14  70  4.65994e-05
  3   2  14  73  3.15704e-04
  3   2  14  74 -1.07989e-04
  3   2  14  76  1.33120e-03
  3   2  14  80  1.88827e-05
  3   2  14  84 -7.70344e-05
  3   2  14  86  9.32244e-05
  3   2  15   9 -3.10552e-05
  3   2  15  16  1.01373e-05
  3   2  15  19 -1.40414e-04
  3   2  15  28  3.20869e-05
  3   2  15  29  4.64614e-05
  3   2  15  32 -2.55072e-05
  3   2  15  36  6.29612e-05
  3   2  15  40  8.67666e-05
  3   2  15  52 -1.16564e-04
  3   2  15  56 -1.07853e-05
  3   2  15  58 -2.96900e-05
  3   2  15  60  2.14117e-05
  3   2  15  61  2.66149e-05
  3   2  15  64  3.39046e-05
  3   2  15  65  5.49821e-05
  3   2  15  69 -1.35469e-05
  3   2  15  70  5.14480e-05
  3   2  15  73  1.85189e-05
  3   2  15  74 -7.01676e-05
  3   2  15  76 -1.00974e-04
  3   2  15  82 -2.19556e-05
  3   2  15  84  4.60671e-05
  3   2  15  86  2.16187e-05
  3   2  16   7 -4.91231e-04
  3   2  16  12  1.58001e-04
  3   2  16  15 -4.93053e-05
  3   2  16  20 -3.42801e-05
  3   2  16  23 -6.16723e-04
  3   2  16  33 -1.07825e-04
  3   2  16  34  5.18316e-05
  3   2  16  39 -3.80518e-05
  3   2  16  44  2.80103e-05
  3   2  16  47 -1.34566e-05
  3   2  16  49 -1.35924e-04
  3   2  16  50  3.99575e-05
  3   2  16  55 -4.37476e-05
  3   2  17   8 -3.28388e-04
  3   2  17  11 -7.89884e-05
  3   2  17  13 -2.13973e-04
  3   2  17  17  2.35736e-05
  3   2  17  24 -6.65917e-04
  3   2  17  27  1.10967e-03
  3   2  17  30 -6.52225e-05
  3   2  17  35  1.31457e-03
  3   2  17  38  4.15739e-03
  3   2  17  43  1.25647e-04
  3   2  17  45 -8.70846e-04
  3   2  17  48 -1.37374e-04
  3   2  17  51  1.76530e-04
  3   2  17  54 -2.46241e-04
  3   2  17  78 -1.71954e-03
  3   2  18  10  1.31368e-04
  3   2  18  14  4.25485e-05
  3   2  18  18  4.98389e-04
  3   2  18  21  7.93875e-04
  3   2  18  22  9.84529e-04
  3   2  18  25  6.26711e-04
  3   2  18  26 -4.90681e-04
  3   2  18  31 -5.57198e-04
  3   2  18  37 -3.05228e-05
  3   2  18  42  2.65177e-04
  3   2  18  46 -4.60825e-04
  3   2  18  53 -8.76661e-04
  3   2  18  57 -6.34193e-05
  3   2  18  59  1.07041e-04
  3   2  18  62 -3.70241e-04
  3   2  18  63 -6.22279e-05
  3   2  18  66 -6.43330e-04
  3   2  18  67  1.85410e-04
  3   2  18  68  1.18428e-04
  3   2  18  71 -9.19961e-04
  3   2  18  72  1.47031e-04
  3   2  18  75  1.13131e-04
  3   2  18  77 -1.03591e-03
  3   2  18  79  9.65576e-04
  3   2  18  83 -5.65443e-05
  3   2  18  85  3.61437e-05
  3   2  18  87 -5.79917e-05
  3   2  19   7  1.36901e-03
  3   2  19  12 -4.86653e-04
  3   2  19  15 -5.67077e-04
  3   2  19  20  5.57890e-05
  3   2  19  23  2.21726e-03
  3   2  19  33  1.94855e-03
  3   2  19  34 -7.03457e-04
  3   2  19  39 -1.63097e-04
  3   2  19  44  5.38936e-04
  3   2  19  47 -2.16385e-04
  3   2  19  49 -1.27016e-04
  3   2  19  50  1.07472e-04
  3   2  19  55  4.29434e-05
  3   2  20   9  6.37126e-04
  3   2  20  10 -8.07118e-05
  3   2  20  16 -1.14356e-03
  3   2  20  19  1.30121e-03
  3   2  20  28  2.40923e-04
  3   2  20  29 -1.89928e-04
  3   2  20  32  1.65272e-05
  3   2  20  36 -6.52782e-05
  3   2  20  40  4.67399e-04
  3   2  20  41  7.21759e-04
  3   2  20  52 -1.69836e-03
  3   2  20  56 -3.82287e-04
  3   2  20  58  6.41940e-04
  3   2  20  60  6.97853e-04
  3   2  20  61 -9.95498e-04
  3   2  20  64  1.95490e-03
  3   2  20  65  1.28075e-03
  3   2  20  69  8.85004e-04
  3   2  20  70  2.14036e-04
  3   2  20  73  3.96088e-03
  3   2  20  74 -2.71011e-03
  3   2  20  76 -1.43470e-04
  3   2  20  80 -1.40515e-05
  3   2  20  82  4.92056e-04
  3   2  20  84 -1.14337e-04
  3   2  20  86  3.94537e-04
  3   3   4  11  3.70209e-05
  3   3   4  13  1.26763e-05
  3   3   4  17 -8.91627e-05
  3   3   4  24  2.37493e-05
  3   3   4  27  3.02575e-05
  3   3   4  30 -7.70414e-05
  3   3   4  35 -5.09201e-05
  3   3   4  38  9.79258e-05
  3   3   4  43 -1.23632e-05
  3   3   4  45  4.24692e-05
  3   3   4  48 -4.45380e-05
  3   3   4  51  2.84748e-05
  3   3   4  54 -4.02610e-05
  3   3   4  78 -3.87390e-05
  3   3   5   7  2.65818e-05
  3   3   5  15 -2.21578e-05
  3   3   5  20  2.50705e-05
  3   3   5  23  2.27338e-05
  3   3   5  33 -2.99048e-05
  3   3   5  44 -4.58028e-05
  3   3   5  47  1.35024e-05
  3   3   5  49 -1.14938e-05
  3   3   5  50 -1.90788e-05
  3   3   5  55 -1.18994e-05
  3   3   6   8  7.52248e-05
  3   3   6  11 -6.02035e-05
  3   3   6  17 -2.42808e-05
  3   3   6  27  6.90559e-05
  3   3   6  30  1.48925e-05
  3   3   6  35 -2.04737e-05
  3   3   6  38  2.76558e-05
  3   3   6  45  5.37812e-05
  3   3   6  51 -1.72374e-05
  3   3   6  54 -1.74653e-05
  3   3   7  10 -2.50715e-05
  3   3   7  14 -1.62008e-04
  3   3   7  18  5.63090e-04
  3   3   7  21 -6.24391e-04
  3   3   7  22  8.95840e-05
  3   3   7  25  3.21704e-04
  3   3   7  26  2.10092e-04
  3   3   7  31 -3.80703e-04
  3   3   7  37  3.48450e-04
  3   3   7  42  5.87484e-04
  3   3   7  46 -3.69679e-04
  3   3   7  53  5.75877e-04
  3   3   7  57  4.88786e-04
  3   3   7  59 -9.63680e-05
  3   3   7  62  2.98509e-04
  3   3   7  63 -2.35622e-03
  3   3   7  66 -1.50168e-03
  3   3   7  67  1.42769e-03
  3   3   7  68  1.23872e-03
  3   3   7  71  1.46708e-03
  3   3   7  72 -1.20062e-03
  3   3   7  75 -5.21532e-03
  3   3   7  77  2.62577e-04
  3   3   7  79  1.41478e-04
  3   3   7  81 -5.77204e-04
  3   3   7  83 -3.06795e-05
  3   3   7  85  1.25051e-05
  3   3   7  87  1.99842e-04
  3   3   8   7 -2.92726e-05
  3   3   8  15  1.56069e-04
  3   3   8  20 -3.94757e-05
  3   3   8  23 -2.47296e-05
  3   3   8  33 -2.94058e-05
  3   3   8  34  2.90851e-05
  3   3   8  39  6.34308e-05
  3   3   8  44 -7.43320e-05
  3   3   8  47  1.02696e-04
  3   3   8  49  1.55080e-05
  3   3   9   9  3.18692e-04
  3   3   9  10  3.94219e-05
  3   3   9  16 -1.29358e-05
  3   3   9  19 -4.48743e-04
  3   3   9  28 -2.29369e-04
  3   3   9  29 -1.28712e-05
  3   3   9  32 -1.41996e-03
  3   3   9  40  1.32940e-03
  3   3   9  41  4.64546e-04
  3   3   9  52 -1.69646e-03
  3   3   9  56 -9.35642e-04
  3   3   9  58  1.12496e-04
  3   3   9  60 -3.72201e-04
  3   3   9  61 -1.05560e-03
  3   3   9  64 -1.95113e-03
  3   3   9  65 -6.85790e-04
  3   3   9  69 -3.82580e-04
  3   3   9  70  5.98390e-04
  3   3   9  73  2.47095e-03
  3   3   9  74  3.86882e-03
  3   3   9  76  1.38783e-05
  3   3   9  80  5.33343e-04
  3   3   9  82  1.69186e-04
  3   3   9  84 -6.94274e-05
  3   3   9  86 -3.63181e-05
  3   3  10   7 -3.78697e-04
  3   3  10  12 -2.40903e-05
  3   3  10  15 -1.32096e-03
  3   3  10  20  3.24875e-04
  3   3  10  23  2.50849e-04
  3   3  10  33  1.12862e-03
  3   3  10  34  6.72018e-04
  3   3  10  39 -3.58585e-04
  3   3  10  44  8.89170e-04
  3   3  10  47 -5.01356e-04
  3   3  10  49 -1.22806e-03
  3   3  10  50  3.01815e-04
  3   3  10  54 -1.39699e-05
  3   3  10  55 -8.80467e-05
  3   3  11  10  3.52734e-05
  3   3  11  14 -1.83382e-05
  3   3  11  18  9.06306e-05
  3   3  11  21  1.45368e-04
  3   3  11  22 -2.86670e-05
  3   3  11  25  3.41369e-05
  3   3  11  26 -1.59160e-04
  3   3  11  31  7.44488e-05
  3   3  11  37 -6.44874e-05
  3   3  11  42  6.55101e-05
  3   3  11  46 -4.27050e-05
  3   3  11  53 -2.65054e-05
  3   3  11  57  2.19722e-05
  3   3  11  59 -1.14925e-05
  3   3  11  63 -1.29099e-04
  3   3  11  66 -2.96222e-05
  3   3  11  67  1.46629e-05
  3   3  11  68  3.87234e-05
  3   3  11  71  2.53424e-05
  3   3  11  75 -2.11069e-04
  3   3  11  77 -9.31063e-05
  3   3  11  79 -3.28754e-05
  3   3  11  81 -2.59930e-05
  3   3  11  85  2.48976e-05
  3   3  12   9  1.15146e-05
  3   3  12  16 -1.04457e-05
  3   3  12  19 -8.55396e-05
  3   3  12  28  8.50391e-05
  3   3  12  29  1.21628e-04
  3   3  12  32 -1.49408e-04
  3   3  12  36 -2.07516e-04
  3   3  12  40  8.59462e-05
  3   3  12  41 -5.55615e-05
  3   3  12  52 -7.51011e-05
  3   3  12  56  5.09916e-05
  3   3  12  58 -7.69154e-05
  3   3  12  60  3.43451e-05
  3   3  12  61  1.93997e-05
  3   3  12  64  3.70670e-05
  3   3  12  65  6.88539e-05
  3   3  12  70  6.44905e-05
  3   3  12  73 -5.45400e-05
  3   3  12  74 -4.32713e-05
  3   3  12  76  2.51032e-05
  3   3  12  80 -1.41647e-05
  3   3  12  82 -5.18826e-05
  3   3  12  84 -1.66230e-05
  3   3  12  86  4.49470e-05
  3   3  13   9  8.01315e-05
  3   3  13  16  4.27813e-05
  3   3  13  19 -1.79802e-05
  3   3  13  28  9.47342e-05
  3   3  13  29 -4.61966e-04
  3   3  13  32  1.35340e-04
  3   3  13  36  3.99666e-04
  3   3  13  40 -5.84383e-05
  3   3  13  41  5.79915e-05
  3   3  13  52  1.96374e-05
  3   3  13  56 -2.90526e-05
  3   3  13  58 -1.38926e-05
  3   3  13  60 -3.53355e-05
  3   3  13  61 -1.92348e-05
  3   3  13  65 -3.36066e-05
  3   3  13  70  1.89520e-05
  3   3  13  73  6.96813e-05
  3   3  13  74  3.68867e-05
  3   3  13  76 -2.20785e-04
  3   3  13  82 -2.68361e-05
  3   3  13  84  3.56165e-05
  3   3  13  86  3.61509e-05
  3   3  14   8 -1.06980e-04
  3   3  14  11 -2.48675e-04
  3   3  14  13  1.12381e-05
  3   3  14  17 -2.10341e-05
  3   3  14  24 -3.32441e-04
  3   3  14  27  3.53201e-04
  3   3  14  30  9.71928e-05
  3   3  14  35 -2.44718e-04
  3   3  14  38  8.38051e-05
  3   3  14  45 -7.33599e-05
  3   3  14  51  2.13152e-05
  3   3  14  54 -1.79701e-05
  3   3  14  78 -1.03758e-04
  3   3  15   8 -6.79029e-04
  3   3  15  11  2.74572e-04
  3   3  15  13  1.22668e-04
  3   3  15  17  5.35818e-04
  3   3  15  24  2.77012e-04
  3   3  15  27  1.61198e-03
  3   3  15  30 -1.05402e-03
  3   3  15  35  6.71899e-04
  3   3  15  38  1.08885e-03
  3   3  15  43 -6.44930e-04
  3   3  15  45 -1.35274e-04
  3   3  15  48 -2.18968e-04
  3   3  15  51  1.20732e-04
  3   3  15  54 -4.01885e-05
  3   3  15  78 -4.92473e-04
  3   3  16  10  1.16909e-04
  3   3  16  14 -9.02354e-05
  3   3  16  18  5.54808e-05
  3   3  16  21  3.91640e-05
  3   3  16  22  4.82487e-05
  3   3  16  25  4.04204e-05
  3   3  16  26 -9.01852e-05
  3   3  16  31  4.62288e-04
  3   3  16  37  6.92164e-04
  3   3  16  42  3.61722e-05
  3   3  16  53 -2.51916e-05
  3   3  16  62 -2.23489e-05
  3   3  16  63 -1.48529e-05
  3   3  16  66 -2.67109e-05
  3   3  16  67 -1.67458e-05
  3   3  16  71 -6.19877e-05
  3   3  16  72  2.88628e-05
  3   3  16  77  6.75033e-05
  3   3  16  79  5.14046e-05
  3   3  17   9 -9.03252e-04
  3   3  17  16 -5.39275e-04
  3   3  17  19 -7.22824e-05
  3   3  17  28 -3.96134e-04
  3   3  17  29  3.89665e-03
  3   3  17  32 -6.82030e-04
  3   3  17  36 -3.73075e-03
  3   3  17  40  1.98082e-04
  3   3  17  41 -4.48669e-04
  3   3  17  52 -1.10455e-04
  3   3  17  56 -1.08031e-04
  3   3  17  58 -1.52164e-05
  3   3  17  60  2.31815e-04
  3   3  17  61  1.04888e-04
  3   3  17  64 -6.56141e-04
  3   3  17  65 -2.82154e-04
  3   3  17  69 -2.91305e-04
  3   3  17  70 -3.94863e-04
  3   3  17  73 -3.76650e-04
  3   3  17  74  5.40093e-05
  3   3  17  76  1.26360e-03
  3   3  17  80  2.96813e-05
  3   3  17  82 -1.54959e-04
  3   3  17  84 -2.25671e-04
  3   3  17  86  2.46043e-04
  3   3  18   7  5.46490e-04
  3   3  18  12  1.61140e-04
  3   3  18  15 -2.50718e-04
  3   3  18  20  1.61677e-04
  3   3  18  23  3.03613e-04
  3   3  18  33 -2.17987e-04
  3   3  18  39 -2.71538e-04
  3   3  18  44 -3.29451e-04
  3   3  18  47 -1.89584e-04
  3   3  18  49  1.53329e-04
  3   3  18  50 -1.50253e-04
  3   3  18  54  1.79223e-05
  3   3  18  55 -3.56105e-05
  3   3  19  10 -6.81625e-04
  3   3  19  14  1.07018e-04
  3   3  19  18 -1.89275e-04
  3   3  19  21 -8.53227e-04
  3   3  19  22 -2.67138e-04
  3   3  19  25  2.48123e-04
  3   3  19  26  5.15580e-04
  3   3  19  31 -2.28335e-03
  3   3  19  37 -3.58878e-03
  3   3  19  42 -6.17406e-05
  3   3  19  46  2.09615e-04
  3   3  19  53  9.97103e-05
  3   3  19  57  1.99155e-04
  3   3  19  59  2.12931e-04
  3   3  19  62  1.47888e-04
  3   3  19  63 -1.60638e-04
  3   3  19  66 -3.65439e-04
  3   3  19  67  2.71910e-04
  3   3  19  68  8.52754e-05
  3   3  19  71  5.29077e-04
  3   3  19  72 -3.51422e-04
  3   3  19  75 -1.52126e-04
  3   3  19  77 -4.01127e-05
  3   3  19  79 -2.74928e-04
  3   3  19  81 -2.95443e-05
  3   3  19  83 -6.24049e-05
  3   3  19  85  8.77364e-05
  3   3  20   8  1.62881e-04
  3   3  20  11 -3.48624e-05
  3   3  20  13 -6.62604e-05
  3   3  20  17 -1.61056e-05
  3   3  20  24  2.09428e-05
  3   3  20  27 -1.48237e-04
  3   3  20  30  6.35415e-05
  3   3  20  35  8.21780e-05
  3   3  20  38  3.46450e-05
  3   3  20  43  3.85851e-05
  3   3  20  45  2.98684e-05
  3   3  20  51  2.78736e-05
  3   3  20  54  7.76959e-05
  3   3  20  78  5.01396e-05
  3   4   5   9 -3.08783e-04
  3   4   5  16  1.39085e-04
  3   4   5  19 -2.13605e-05
  3   4   5  28 -2.02465e-04
  3   4   5  29  2.71869e-04
  3   4   5  36  3.09814e-04
  3   4   5  40 -3.35193e-04
  3   4   5  41 -3.06897e-04
  3   4   5  52  1.03802e-03
  3   4   5  56  8.81099e-04
  3   4   5  58  2.26679e-04
  3   4   5  60  6.87938e-04
  3   4   5  61 -7.44341e-04
  3   4   5  64  5.30045e-04
  3   4   5  65 -2.88663e-04
  3   4   5  69  9.36843e-04
  3   4   5  70  7.26446e-04
  3   4   5  73  2.84750e-03
  3   4   5  74 -2.13851e-03
  3   4   5  76  2.70318e-04
  3   4   5  80 -1.85108e-04
  3   4   5  82  5.00143e-04
  3   4   5  84  5.69721e-05
  3   4   5  86 -3.46192e-04
  3   4   6  10 -7.24347e-05
  3   4   6  14  1.72913e-04
  3   4   6  18 -4.32160e-04
  3   4   6  21 -6.07449e-05
  3   4   6  22 -2.60531e-05
  3   4   6  25  3.02170e-05
  3   4   6  26 -1.12115e-04
  3   4   6  31 -3.76754e-04
  3   4   6  37 -6.62649e-04
  3   4   6  42 -7.24329e-04
  3   4   6  46  2.38716e-04
  3   4   6  53  2.33636e-04
  3   4   6  57 -3.86622e-05
  3   4   6  59 -5.72221e-05
  3   4   6  62  2.52928e-04
  3   4   6  63  1.06454e-03
  3   4   6  66 -4.54886e-05
  3   4   6  67  9.54076e-05
  3   4   6  68 -6.21346e-04
  3   4   6  71  2.14485e-04
  3   4   6  72 -6.08005e-04
  3   4   6  75  2.04025e-03
  3   4   6  79 -2.76668e-05
  3   4   6  81  2.05019e-04
  3   4   6  83 -1.44170e-04
  3   4   6  85  6.88482e-05
  3   4   6  87 -1.61391e-04
  3   4   7   8 -1.34623e-04
  3   4   7  11  4.86042e-05
  3   4   7  13  3.41154e-04
  3   4   7  17 -9.13994e-05
  3   4   7  27  4.19164e-04
  3   4   7  30 -1.75214e-04
  3   4   7  35 -6.95438e-04
  3   4   7  38 -6.09653e-04
  3   4   7  45  1.26471e-05
  3   4   7  48 -8.20285e-05
  3   4   7  51  4.80594e-05
  3   4   7  54 -1.40773e-04
  3   4   7  78 -1.30786e-05
  3   4   8   9  8.32935e-05
  3   4   8  10  1.06922e-05
  3   4   8  16 -2.65924e-04
  3   4   8  19  3.80460e-04
  3   4   8  28 -1.21966e-04
  3   4   8  32  5.14218e-04
  3   4   8  36 -1.37452e-04
  3   4   8  40  4.99022e-04
  3   4   8  41  3.72004e-04
  3   4   8  52 -9.90647e-04
  3   4   8  56 -8.77404e-04
  3   4   8  58 -1.13797e-04
  3   4   8  60 -8.31223e-04
  3   4   8  61  9.75202e-04
  3   4   8  64 -5.79682e-04
  3   4   8  65  3.27519e-04
  3   4   8  69 -9.90857e-04
  3   4   8  70 -1.20080e-03
  3   4   8  73 -3.74932e-03
  3   4   8  74  2.46486e-03
  3   4   8  76 -9.62223e-05
  3   4   8  80  2.41190e-04
  3   4   8  82 -6.39018e-04
  3   4   8  84 -8.67253e-05
  3   4   8  86  4.16320e-04
  3   4   9   7 -1.03828e-04
  3   4   9  12 -4.72108e-05
  3   4   9  15  2.21661e-04
  3   4   9  20  1.18106e-04
  3   4   9  23 -1.66933e-04
  3   4   9  33 -1.63913e-05
  3   4   9  34 -2.44500e-04
  3   4   9  39  1.23848e-04
  3   4   9  44 -1.29269e-04
  3   4   9  47  1.73994e-04
  3   4   9  49  4.23094e-05
  3   4   9  50 -2.53647e-05
  3   4   9  55  2.07990e-05
  3   4  10  19  2.14294e-05
  3   4  10  28 -1.77233e-05
  3   4  10  29  4.02756e-05
  3   4  10  36 -1.74087e-05
  3   4  10  40  1.90596e-05
  3   4  10  41  1.02372e-05
  3   4  10  52 -3.44509e-05
  3   4  10  56 -2.37342e-05
  3   4  10  60 -2.02145e-05
  3   4  10  61  3.32959e-05
  3   4  10  64 -2.50919e-05
  3   4  10  69 -2.17144e-05
  3   4  10  70 -4.23842e-05
  3   4  10  73 -1.34173e-04
  3   4  10  74  5.10373e-05
  3   4  10  80  1.18231e-05
  3   4  10  82 -2.35296e-05
  3   4  10  86  1.19665e-05
  3   4  11   8 -3.84247e-04
  3   4  11  11 -1.23519e-05
  3   4  11  13 -6.71751e-05
  3   4  11  17  4.70528e-04
  3   4  11  24 -7.73952e-05
  3   4  11  27 -1.16192e-04
  3   4  11  30 -4.07693e-04
  3   4  11  35  2.55020e-04
  3   4  11  38 -5.26091e-04
  3   4  11  43 -8.21360e-05
  3   4  11  45  4.55619e-04
  3   4  11  48  6.97881e-05
  3   4  11  51 -4.11164e-04
  3   4  11  54  2.41284e-04
  3   4  11  78  5.16672e-05
  3   4  12   7  5.84934e-05
  3   4  12  12  6.16285e-05
  3   4  12  15 -1.24463e-04
  3   4  12  20  1.12191e-03
  3   4  12  23 -4.05641e-04
  3   4  12  33  2.27093e-04
  3   4  12  34  8.21903e-05
  3   4  12  39  6.33619e-04
  3   4  12  44 -4.50486e-04
  3   4  12  47  1.50886e-04
  3   4  12  49 -2.54380e-04
  3   4  12  50 -6.39704e-04
  3   4  12  55 -6.06752e-04
  3   4  13   7 -2.98667e-05
  3   4  13  12 -5.43562e-05
  3   4  13  15  3.11474e-04
  3   4  13  20 -7.88320e-04
  3   4  13  23  4.02538e-04
  3   4  13  33 -1.98426e-04
  3   4  13  34  2.09622e-04
  3   4  13  39 -3.42387e-04
  3   4  13  44  3.74243e-04
  3   4  13  47 -2.62848e-04
  3   4  13  49  2.78061e-04
  3   4  13  50  6.06128e-04
  3   4  13  55  5.50427e-04
  3   4  14  10 -3.20762e-04
  3   4  14  14 -3.90758e-05
  3   4  14  18  1.08335e-04
  3   4  14  21 -1.49566e-04
  3   4  14  22 -4.03161e-04
  3   4  14  25  3.56568e-05
  3   4  14  26  2.01056e-04
  3   4  14  31 -8.44222e-04
  3   4  14  37  6.60028e-04
  3   4  14  42 -2.42916e-05
  3   4  14  53 -3.49538e-05
  3   4  14  59  6.48363e-05
  3   4  14  62  2.80731e-05
  3   4  14  63  1.94032e-05
  3   4  14  66 -2.58620e-05
  3   4  14  68  4.41878e-05
  3   4  14  72 -1.23318e-04
  3   4  14  75  8.29735e-05
  3   4  14  77  4.38068e-04
  3   4  14  79 -1.19250e-04
  3   4  14  81  1.65135e-05
  3   4  15  10  1.68685e-05
  3   4  15  14 -2.04838e-05
  3   4  15  18  2.32174e-05
  3   4  15  22  4.57167e-05
  3   4  15  25 -1.14679e-05
  3   4  15  26  2.78531e-05
  3   4  15  31 -1.28167e-05
  3   4  15  59  2.20540e-05
  3   4  15  75  1.00503e-05
  3   4  15  79  1.98634e-05
  3   4  16   8  4.39872e-04
  3   4  16  11 -2.82160e-04
  3   4  16  13  1.55427e-04
  3   4  16  17 -2.54918e-04
  3   4  16  24  3.25254e-04
  3   4  16  27  5.57728e-04
  3   4  16  30  1.59145e-03
  3   4  16  35  9.25939e-05
  3   4  16  38  3.45008e-04
  3   4  16  43 -5.17404e-05
  3   4  16  45 -2.11339e-04
  3   4  16  48  2.24763e-04
  3   4  16  51  2.44962e-04
  3   4  16  54 -1.14814e-04
  3   4  16  78 -9.04240e-05
  3   4  17   7  1.83067e-04
  3   4  17  12 -8.91961e-05
  3   4  17  15 -7.68194e-05
  3   4  17  20 -2.17089e-04
  3   4  17  23  3.06360e-04
  3   4  17  33  3.69736e-04
  3   4  17  34 -2.35850e-04
  3   4  17  39 -8.80956e-05
  3   4  17  44  1.45281e-04
  3   4  17  47 -6.67951e-05
  3   4  17  50  1.03966e-04
  3   4  17  55  9.08525e-05
  3   4  18   9 -5.59279e-05
  3   4  18  10  2.29312e-05
  3   4  18  16 -6.03256e-05
  3   4  18  19 -1.19771e-04
  3   4  18  28  1.02252e-04
  3   4  18  32 -9.89202e-05
  3   4  18  36  9.36030e-05
  3   4  18  40  2.74320e-04
  3   4  18  41 -8.76529e-05
  3   4  18  52  1.35969e-04
  3   4  18  56  1.65309e-04
  3   4  18  58  3.39732e-05
  3   4  18  60 -4.35691e-04
  3   4  18  61 -5.61104e-04
  3   4  18  64 -5.11732e-04
  3   4  18  65 -1.28711e-04
  3   4  18  69  9.93533e-05
  3   4  18  70  6.94476e-04
  3   4  18  73  1.31777e-03
  3   4  18  74  1.49116e-03
  3   4  18  76 -2.39749e-04
  3   4  18  80  1.64207e-04
  3   4  18  82  1.54391e-04
  3   4  18  84  1.56709e-04
  3   4  18  86 -2.44864e-04
  3   4  19   8  1.51539e-05
  3   4  19  11 -6.61131e-05
  3   4  19  13  2.73350e-05
  3   4  19  27  5.06935e-04
  3   4  19  30  2.38573e-04
  3   4  19  35  8.98708e-05
  3   4  19  38  7.94431e-04
  3   4  19  43  4.34956e-05
  3   4  19  45 -1.65077e-04
  3   4  19  48  2.61349e-05
  3   4  19  51  7.72631e-05
  3   4  19  54 -3.51378e-05
  3   4  19  78 -7.16048e-04
  3   4  20  10  6.62721e-05
  3   4  20  14 -1.59291e-04
  3   4  20  18  4.18343e-04
  3   4  20  21 -1.05621e-04
  3   4  20  22 -1.90533e-05
  3   4  20  25  3.06967e-05
  3   4  20  26  2.24151e-05
  3   4  20  31 -1.92206e-04
  3   4  20  37  1.70064e-04
  3   4  20  42 -3.56427e-04
  3   4  20  46  4.34346e-05
  3   4  20  53 -6.58515e-05
  3   4  20  57 -2.44832e-04
  3   4  20  59  5.05767e-04
  3   4  20  62  3.95459e-04
  3   4  20  63  2.93918e-04
  3   4  20  66 -6.41680e-04
  3   4  20  67  3.84303e-04
  3   4  20  68 -3.38006e-05
  3   4  20  71  7.28294e-04
  3   4  20  72 -1.65384e-03
  3   4  20  75  1.21235e-03
  3   4  20  77  2.07873e-05
  3   4  20  79  1.20767e-04
  3   4  20  81  1.33311e-04
  3   4  20  83 -3.13093e-04
  3   4  20  85  1.93911e-04
  3   4  20  87 -1.07522e-04
  3   5   6   9  1.67127e-04
  3   5   6  10  1.52993e-05
  3   5   6  16 -2.04821e-04
  3   5   6  19  7.16100e-04
  3   5   6  28 -4.60564e-05
  3   5   6  29 -1.71638e-04
  3   5   6  32  4.35988e-04
  3   5   6  36 -1.84947e-04
  3   5   6  40  4.34755e-04
  3   5   6  41  3.95551e-04
  3   5   6  52 -8.74014e-04
  3   5   6  56 -8.24606e-04
  3   5   6  58 -1.17810e-04
  3   5   6  60 -8.80672e-04
  3   5   6  61  9.36646e-04
  3   5   6  64 -5.34186e-04
  3   5   6  65  4.47366e-04
  3   5   6  69 -9.64341e-04
  3   5   6  70 -1.20291e-03
  3   5   6  73 -3.69521e-03
  3   5   6  74  2.45742e-03
  3   5   6  76 -1.70736e-05
  3   5   6  80  2.55207e-04
  3   5   6  82 -6.55901e-04
  3   5   6  84 -1.11197e-04
  3   5   6  86  4.25864e-04
  3   5   7   7  1.48163e-04
  3   5   7  12  1.33569e-04
  3   5   7  15 -4.27168e-04
  3   5   7  20 -1.24826e-04
  3   5   7  23  2.70387e-04
  3   5   7  33  1.33642e-04
  3   5   7  34  6.20974e-04
  3   5   7  39 -1.13632e-04
  3   5   7  44  1.68375e-04
  3   5   7  47 -2.12200e-04
  3   5   7  49 -1.79704e-04
  3   5   7  50 -2.12502e-05
  3   5   7  55 -5.23641e-05
  3   5   8  10  1.33247e-04
  3   5   8  14 -9.79903e-05
  3   5   8  18 -1.55343e-04
  3   5   8  21 -9.91066e-05
  3   5   8  22  1.25215e-05
  3   5   8  25  3.29969e-04
  3   5   8  26 -1.56293e-04
  3   5   8  31  4.30330e-04
  3   5   8  37  1.12411e-04
  3   5   8  42 -2.78241e-04
  3   5   8  46  1.56502e-04
  3   5   8  53  5.69258e-05
  3   5   8  57 -2.26496e-05
  3   5   8  59  3.73828e-05
  3   5   8  62  1.83259e-04
  3   5   8  63  6.45747e-04
  3   5   8  66 -2.26332e-04
  3   5   8  67  2.10342e-04
  3   5   8  68 -3.27305e-04
  3   5   8  71  2.19123e-04
  3   5   8  72 -5.48985e-04
  3   5   8  75  1.27583e-03
  3   5   8  77 -7.11309e-05
  3   5   8  79 -7.37459e-05
  3   5   8  81  1.19219e-04
  3   5   8  83 -1.06250e-04
  3   5   8  85  4.05026e-05
  3   5   8  87 -1.04850e-04
  3   5   9   8  5.27152e-05
  3   5   9  11 -6.27203e-05
  3   5   9  13 -1.11479e-04
  3   5   9  17  6.80733e-05
  3   5   9  24 -2.40917e-05
  3   5   9  27 -1.27608e-04
  3   5   9  30  9.56168e-05
  3   5   9  35  2.30750e-04
  3   5   9  38  1.68813e-04
  3   5   9  45 -3.08275e-05
  3   5   9  48  5.67694e-05
  3   5   9  54  6.68318e-05
  3   5  10  10  1.99818e-05
  3   5  10  14 -2.16079e-05
  3   5  10  18  1.90857e-05
  3   5  10  21  5.02367e-05
  3   5  10  22 -1.45424e-05
  3   5  10  25  4.04407e-05
  3   5  10  26 -6.73276e-05
  3   5  10  31  6.20918e-05
  3   5  10  37  2.16518e-05
  3   5  10  46 -1.10417e-05
  3   5  10  53 -1.76708e-05
  3   5  10  62  3.51064e-05
  3   5  10  63  1.23141e-05
  3   5  10  66 -2.51312e-05
  3   5  10  68 -2.18361e-05
  3   5  10  71  4.53424e-05
  3   5  10  72 -8.82450e-05
  3   5  10  75  3.51327e-05
  3   5  10  77 -3.18069e-05
  3   5  10  83 -1.44902e-05
  3   5  10  87 -1.44464e-05
  3   5  11   7 -1.65280e-04
  3   5  11  12 -5.29750e-05
  3   5  11  15  2.36026e-04
  3   5  11  20 -1.49472e-03
  3   5  11  23  5.55183e-04
  3   5  11  33 -2.20469e-04
  3   5  11  34  1.92490e-04
  3   5  11  39 -7.92191e-04
  3   5  11  44  7.15098e-04
  3   5  11  47 -3.42002e-04
  3   5  11  49  2.75106e-04
  3   5  11  50  8.94287e-04
  3   5  11  55  8.61182e-04
  3   5  12   8  5.86423e-04
  3   5  12  11 -1.50278e-04
  3   5  12  13  1.56570e-04
  3   5  12  17 -4.58474e-04
  3   5  12  24  3.50926e-04
  3   5  12  27  4.94075e-04
  3   5  12  30  1.31654e-03
  3   5  12  35 -7.40977e-05
  3   5  12  38  5.90973e-04
  3   5  12  43 -5.97910e-05
  3   5  12  45 -3.79518e-04
  3   5  12  48  6.91874e-05
  3   5  12  51  3.55971e-04
  3   5  12  54 -2.61581e-04
  3   5  12  78 -1.36978e-04
  3   5  13   8  2.57111e-04
  3   5  13  11 -1.86566e-04
  3   5  13  13  1.36315e-04
  3   5  13  17 -8.69425e-05
  3   5  13  24  3.03875e-04
  3   5  13  27  4.37418e-04
  3   5  13  30  9.79825e-04
  3   5  13  35  1.40279e-04
  3   5  13  38  2.59864e-04
  3   5  13  43 -9.91024e-05
  3   5  13  48  1.22103e-04
  3   5  13  51 -2.34833e-05
  3   5  13  54 -5.93819e-05
  3   5  13  78 -1.77243e-04
  3   5  14   9 -3.30354e-04
  3   5  14  10 -1.28855e-05
  3   5  14  16  4.38718e-05
  3   5  14  19  7.05957e-05
  3   5  14  28  4.87104e-05
  3   5  14  29  5.37790e-04
  3   5  14  32  5.80480e-04
  3   5  14  36  6.88057e-04
  3   5  14  40  4.27120e-05
  3   5  14  41 -1.64636e-05
  3   5  14  52  1.24227e-04
  3   5  14  56  1.49356e-05
  3   5  14  58  5.18181e-05
  3   5  14  60 -6.28156e-05
  3   5  14  61 -8.48728e-05
  3   5  14  64  3.36918e-05
  3   5  14  65  1.01566e-04
  3   5  14  70  5.89409e-05
  3   5  14  73  2.73020e-04
  3   5  14  74  2.47864e-04
  3   5  14  76 -3.65195e-04
  3   5  14  82  8.43832e-05
  3   5  14  84  4.21943e-05
  3   5  14  85  1.27984e-05
  3   5  14  86 -7.67950e-05
  3   5  15  16  4.65238e-05
  3   5  15  19 -3.20576e-05
  3   5  15  28  4.95833e-05
  3   5  15  29 -6.85301e-05
  3   5  15  32 -7.28173e-05
  3   5  15  40  2.69115e-05
  3   5  15  41 -3.60712e-05
  3   5  15  52  1.36120e-05
  3   5  15  56  2.49276e-05
  3   5  15  58 -2.55836e-05
  3   5  15  60 -2.26241e-05
  3   5  15  61 -4.16710e-05
  3   5  15  65  7.57613e-05
  3   5  15  69 -1.35574e-05
  3   5  15  70  5.07692e-05
  3   5  15  73  1.67819e-04
  3   5  15  74  7.80956e-05
  3   5  15  80 -2.70021e-05
  3   5  15  82  2.59032e-05
  3   5  15  84  1.95456e-05
  3   5  15  86 -6.09613e-05
  3   5  16   7 -5.97650e-05
  3   5  16  12  2.00123e-05
  3   5  16  15  7.80130e-05
  3   5  16  23 -2.80546e-05
  3   5  16  33  2.07070e-05
  3   5  16  34  1.11038e-04
  3   5  16  39  7.17703e-05
  3   5  16  44  2.82851e-05
  3   5  16  47 -1.07749e-04
  3   5  16  49  3.18296e-05
  3   5  16  50  3.79907e-05
  3   5  16  55  5.69215e-05
  3   5  17   8  1.33359e-05
  3   5  17  13  3.29509e-05
  3   5  17  17  3.09649e-05
  3   5  17  24  8.10798e-05
  3   5  17  27 -2.08648e-04
  3   5  17  30  2.30180e-05
  3   5  17  35 -1.47993e-04
  3   5  17  38 -6.69953e-04
  3   5  17  43 -2.34776e-05
  3   5  17  45  1.11940e-04
  3   5  17  48  3.17734e-05
  3   5  17  51 -5.10459e-05
  3   5  17  54  3.70623e-05
  3   5  17  78  4.41150e-04
  3   5  18  14 -4.15365e-05
  3   5  18  18  6.95596e-05
  3   5  18  21 -2.22440e-04
  3   5  18  22 -1.90845e-04
  3   5  18  25 -1.24130e-04
  3   5  18  26  1.20879e-04
  3   5  18  31  2.03276e-05
  3   5  18  37  9.32552e-05
  3   5  18  42 -1.56429e-04
  3   5  18  46  2.39036e-04
  3   5  18  53  1.63333e-04
  3   5  18  59  1.83548e-04
  3   5  18  62  2.69652e-04
  3   5  18  63  7.73184e-05
  3   5  18  66  3.27864e-05
  3   5  18  67  7.02548e-05
  3   5  18  68  1.27233e-05
  3   5  18  71  6.29964e-04
  3   5  18  72 -5.06038e-04
  3   5  18  75  2.54032e-04
  3   5  18  77  3.02439e-04
  3   5  18  79 -2.27141e-04
  3   5  18  81  6.55560e-05
  3   5  18  83 -4.29179e-05
  3   5  18  85  4.67315e-05
  3   5  19   7 -1.76766e-04
  3   5  19  12  4.44563e-05
  3   5  19  15  4.27240e-05
  3   5  19  20 -3.11289e-05
  3   5  19  23 -2.41210e-04
  3   5  19  33 -2.45435e-04
  3   5  19  34  1.15522e-04
  3   5  19  44 -3.10286e-05
  3   5  19  47 -2.51497e-05
  3   5  19  49  1.93753e-05
  3   5  19  55  1.09000e-05
  3   5  20   9 -2.50126e-04
  3   5  20  10  3.05329e-05
  3   5  20  16 -3.87485e-05
  3   5  20  19 -1.09273e-04
  3   5  20  28  5.80800e-05
  3   5  20  29 -5.41502e-05
  3   5  20  32 -5.12719e-04
  3   5  20  36 -3.38844e-05
  3   5  20  40  7.32555e-04
  3   5  20  41 -8.55498e-04
  3   5  20  52  8.07711e-04
  3   5  20  56  3.02133e-04
  3   5  20  58  3.37638e-04
  3   5  20  60 -1.38625e-03
  3   5  20  61 -1.16265e-03
  3   5  20  64 -5.24114e-04
  3   5  20  65  1.34667e-03
  3   5  20  69 -4.69473e-04
  3   5  20  70  1.08060e-03
  3   5  20  73  3.82025e-03
  3   5  20  74  4.50556e-03
  3   5  20  76  6.30052e-05
  3   5  20  80  4.37826e-04
  3   5  20  82  6.35122e-04
  3   5  20  84  5.79783e-04
  3   5  20  86 -7.73250e-04
  3   6   7   8 -5.89136e-05
  3   6   7  11 -6.00579e-05
  3   6   7  13  1.19607e-04
  3   6   7  17  6.06512e-05
  3   6   7  24 -1.54759e-05
  3   6   7  27  1.70607e-04
  3   6   7  35 -2.13304e-04
  3   6   7  38 -3.04151e-04
  3   6   7  45  2.49625e-05
  3   6   7  48  1.05055e-05
  3   6   7  51 -1.26644e-05
  3   6   8   9 -5.39619e-05
  3   6   8  16 -1.97234e-04
  3   6   8  19  8.93892e-04
  3   6   8  28 -2.81224e-04
  3   6   8  29  8.86120e-05
  3   6   8  32  5.83514e-04
  3   6   8  36  9.92483e-05
  3   6   8  40  4.79463e-04
  3   6   8  41  3.74457e-04
  3   6   8  52 -6.24030e-04
  3   6   8  56 -5.61868e-04
  3   6   8  58  3.20294e-05
  3   6   8  60 -6.79183e-04
  3   6   8  61  6.23316e-04
  3   6   8  64 -5.15876e-04
  3   6   8  65  2.51643e-04
  3   6   8  69 -6.02709e-04
  3   6   8  70 -1.07854e-03
  3   6   8  73 -2.70414e-03
  3   6   8  74  2.00250e-03
  3   6   8  76  1.52061e-04
  3   6   8  80  2.53379e-04
  3   6   8  82 -5.08676e-04
  3   6   8  84 -1.21542e-04
  3   6   8  86  3.33299e-04
  3   6   9   7  1.39041e-04
  3   6   9  12  1.31949e-04
  3   6   9  15 -3.96927e-04
  3   6   9  20 -1.88461e-04
  3   6   9  23  2.64317e-04
  3   6   9  33  7.91755e-05
  3   6   9  34  6.02751e-04
  3   6   9  39 -1.69747e-04
  3   6   9  44  1.79680e-04
  3   6   9  47 -2.33545e-04
  3   6   9  49 -1.42850e-04
  3   6   9  50  1.36867e-05
  3   6   9  55 -2.22384e-05
  3   6  10  16 -3.28087e-05
  3   6  10  19  1.41896e-04
  3   6  10  28 -1.13878e-04
  3   6  10  32  7.91082e-05
  3   6  10  40 -2.47540e-05
  3   6  10  41  3.65733e-05
  3   6  10  56 -3.88067e-05
  3   6  10  58  1.37003e-05
  3   6  10  60 -4.48817e-05
  3   6  10  61  2.32314e-05
  3   6  10  64 -2.71759e-05
  3   6  10  70 -7.54892e-05
  3   6  10  73 -1.41331e-04
  3   6  10  74  1.15308e-04
  3   6  10  76  4.05895e-05
  3   6  10  80  1.87274e-05
  3   6  10  82 -2.71847e-05
  3   6  10  86  1.19637e-05
  3   6  11   8  7.87917e-04
  3   6  11  11  9.51338e-05
  3   6  11  13  1.74001e-04
  3   6  11  17 -1.01307e-03
  3   6  11  24  3.86420e-05
  3   6  11  27  1.05078e-04
  3   6  11  30  5.29941e-04
  3   6  11  35 -7.01308e-04
  3   6  11  38  1.03505e-03
  3   6  11  43  1.94017e-04
  3   6  11  45 -1.05950e-03
  3   6  11  48 -1.73882e-04
  3   6  11  51  9.31669e-04
  3   6  11  54 -4.88009e-04
  3   6  11  78 -6.29940e-05
  3   6  12   7 -1.31408e-05
  3   6  12  12  2.20756e-05
  3   6  12  15 -2.23626e-04
  3   6  12  20 -4.24344e-05
  3   6  12  23 -8.19751e-05
  3   6  12  33 -2.42167e-05
  3   6  12  34 -3.59527e-04
  3   6  12  39 -1.65165e-04
  3   6  12  44 -6.88733e-05
  3   6  12  47  2.72384e-04
  3   6  12  49 -1.57378e-05
  3   6  12  50 -1.44690e-04
  3   6  12  55 -9.71833e-05
  3   6  13   7 -6.37233e-05
  3   6  13  15 -1.95935e-04
  3   6  13  20 -8.22561e-04
  3   6  13  23  3.03068e-04
  3   6  13  33 -1.47444e-05
  3   6  13  34 -2.40688e-04
  3   6  13  39 -5.74907e-04
  3   6  13  44  3.62769e-04
  3   6  13  47  5.07168e-05
  3   6  13  49  5.05142e-05
  3   6  13  50  4.20146e-04
  3   6  13  55  3.80521e-04
  3   6  14  10 -7.99222e-05
  3   6  14  14  1.74797e-05
  3   6  14  21  2.18528e-05
  3   6  14  22 -4.54020e-05
  3   6  14  25  2.59522e-05
  3   6  14  26  5.13232e-05
  3   6  14  31 -1.49126e-04
  3   6  14  37  1.08197e-04
  3   6  14  42  6.28481e-05
  3   6  14  46 -1.68668e-05
  3   6  14  53 -7.47826e-05
  3   6  14  57  3.50823e-05
  3   6  14  59 -3.30533e-05
  3   6  14  62 -1.07510e-04
  3   6  14  63 -8.59570e-05
  3   6  14  66  8.24216e-05
  3   6  14  67 -7.82316e-05
  3   6  14  68  5.76838e-05
  3   6  14  71 -2.07354e-04
  3   6  14  72  3.28562e-04
  3   6  14  75 -1.98564e-04
  3   6  14  77  3.43023e-05
  3   6  14  79 -2.33925e-05
  3   6  14  81 -1.27993e-05
  3   6  14  83  5.78822e-05
  3   6  14  85 -3.11239e-05
  3   6  14  87  2.68774e-05
  3   6  15  14  2.65171e-05
  3   6  15  18 -1.02944e-05
  3   6  15  21  2.08149e-05
  3   6  15  22  2.51037e-04
  3   6  15  25  2.63844e-05
  3   6  15  26  4.22367e-05
  3   6  15  31 -3.48114e-05
  3   6  15  37  1.03733e-04
  3   6  15  42  5.28847e-05
  3   6  15  53 -3.45877e-05
  3   6  15  57 -1.57805e-05
  3   6  15  59  1.12419e-05
  3   6  15  62 -6.35289e-05
  3   6  15  63 -1.89489e-05
  3   6  15  66  5.84681e-05
  3   6  15  67 -1.84517e-05
  3   6  15  68  4.06935e-05
  3   6  15  71 -9.28349e-05
  3   6  15  72  1.70138e-04
  3   6  15  75 -2.85950e-05
  3   6  15  77  2.09910e-05
  3   6  15  79  8.84478e-05
  3   6  15  83  2.32313e-05
  3   6  15  87  1.97104e-05
  3   6  16   8  2.47562e-04
  3   6  16  11 -1.14539e-04
  3   6  16  13  8.10712e-05
  3   6  16  17 -1.80412e-04
  3   6  16  24  7.85861e-05
  3   6  16  27  3.80965e-04
  3   6  16  30  6.55217e-04
  3   6  16  38  4.02161e-04
  3   6  16  45 -2.37264e-04
  3   6  16  48  5.22215e-05
  3   6  16  51  2.36808e-04
  3   6  16  54 -1.01070e-04
  3   6  16  78 -8.54137e-05
  3   6  17   7  2.61325e-05
  3   6  17  12  4.00033e-05
  3   6  17  20 -1.11448e-04
  3   6  17  23  6.16041e-05
  3   6  17  33  7.36108e-05
  3   6  17  34  2.59953e-05
  3   6  17  39 -3.82227e-05
  3   6  17  44  4.87065e-05
  3   6  17  50  5.41939e-05
  3   6  17  55  4.64591e-05
  3   6  18   9  1.01818e-04
  3   6  18  16 -8.08951e-05
  3   6  18  19 -8.18854e-05
  3   6  18  28  5.19197e-05
  3   6  18  29 -1.84597e-04
  3   6  18  32 -2.96530e-04
  3   6  18  36 -2.49709e-04
  3   6  18  40  5.93766e-05
  3   6  18  41 -3.68280e-05
  3   6  18  52 -6.76425e-05
  3   6  18  56  4.43729e-05
  3   6  18  58  3.00444e-05
  3   6  18  60 -1.35465e-04
  3   6  18  61 -1.79343e-04
  3   6  18  64 -1.84662e-04
  3   6  18  65  7.56809e-05
  3   6  18  69 -5.14679e-05
  3   6  18  70  2.54953e-04
  3   6  18  73  6.19080e-04
  3   6  18  74  5.02919e-04
  3   6  18  76  3.60803e-05
  3   6  18  80  8.99867e-05
  3   6  18  82  2.71427e-05
  3   6  18  84  1.08661e-05
  3   6  18  86 -5.70784e-05
  3   6  19   8  4.84626e-05
  3   6  19  11 -4.77009e-05
  3   6  19  13  5.39750e-05
  3   6  19  17 -6.23538e-05
  3   6  19  27  1.89434e-04
  3   6  19  30  1.14368e-04
  3   6  19  35 -3.35341e-05
  3   6  19  38  2.53569e-04
  3   6  19  45 -7.58970e-05
  3   6  19  51  5.84046e-05
  3   6  19  54 -3.33045e-05
  3   6  19  78 -1.51026e-04
  3   6  20  10 -3.46075e-04
  3   6  20  14  2.75544e-04
  3   6  20  18 -7.53425e-04
  3   6  20  21  3.57471e-04
  3   6  20  22  2.55607e-05
  3   6  20  25 -1.69211e-05
  3   6  20  26  3.80503e-05
  3   6  20  31 -9.23207e-05
  3   6  20  37  1.29610e-04
  3   6  20  42  1.03590e-03
  3   6  20  46 -1.90023e-04
  3   6  20  57  6.11028e-04
  3   6  20  59 -9.99536e-04
  3   6  20  62 -8.77791e-04
  3   6  20  63 -9.55173e-04
  3   6  20  66  1.68762e-03
  3   6  20  67 -8.59553e-04
  3   6  20  68  3.36653e-04
  3   6  20  71 -1.40115e-03
  3   6  20  72  3.88666e-03
  3   6  20  75 -3.19011e-03
  3   6  20  79  1.23164e-05
  3   6  20  81 -3.29891e-04
  3   6  20  83  7.44865e-04
  3   6  20  85 -4.10739e-04
  3   6  20  87  2.76897e-04
  3   7   8  12  3.87351e-05
  3   7   8  15 -5.07072e-05
  3   7   8  20  3.45227e-05
  3   7   8  23  1.51849e-05
  3   7   8  33  4.68552e-05
  3   7   8  34  1.66741e-04
  3   7   8  39  2.85542e-05
  3   7   8  44 -2.50285e-05
  3   7   8  47  2.05217e-05
  3   7   8  49 -6.04810e-05
  3   7   8  50 -4.18461e-05
  3   7   9   9  1.04261e-04
  3   7   9  10  1.46961e-05
  3   7   9  16 -2.87577e-04
  3   7   9  19  7.98832e-04
  3   7   9  28 -1.15147e-04
  3   7   9  32  7.14522e-04
  3   7   9  36 -1.75434e-04
  3   7   9  40  5.08922e-04
  3   7   9  41  5.36151e-04
  3   7   9  52 -1.11891e-03
  3   7   9  56 -1.10857e-03
  3   7   9  58 -1.42551e-04
  3   7   9  60 -1.02147e-03
  3   7   9  61  1.17592e-03
  3   7   9  64 -7.78296e-04
  3   7   9  65  3.38273e-04
  3   7   9  69 -1.18598e-03
  3   7   9  70 -1.50962e-03
  3   7   9  73 -4.68794e-03
  3   7   9  74  2.98868e-03
  3   7   9  76 -4.87690e-05
  3   7   9  80  3.12204e-04
  3   7   9  82 -8.23883e-04
  3   7   9  84 -1.48274e-04
  3   7   9  86  5.43223e-04
  3   7  10   7 -2.19269e-04
  3   7  10  12 -7.82813e-05
  3   7  10  15  2.67467e-04
  3   7  10  20 -1.52546e-03
  3   7  10  23  5.20046e-04
  3   7  10  33 -1.88916e-04
  3   7  10  34  2.11966e-04
  3   7  10  39 -8.12249e-04
  3   7  10  44  7.49392e-04
  3   7  10  47 -3.61053e-04
  3   7  10  49  2.45818e-04
  3   7  10  50  8.81441e-04
  3   7  10  54 -1.53633e-05
  3   7  10  55  8.78015e-04
  3   7  11  10  4.61136e-05
  3   7  11  14 -4.41076e-05
  3   7  11  18  8.14207e-05
  3   7  11  21  2.36533e-04
  3   7  11  22 -6.91307e-05
  3   7  11  25  7.08041e-05
  3   7  11  26 -2.25169e-04
  3   7  11  31  1.04134e-04
  3   7  11  37 -7.06176e-05
  3   7  11  42  6.93746e-05
  3   7  11  46 -6.81585e-05
  3   7  11  53 -6.29141e-05
  3   7  11  57  1.06584e-05
  3   7  11  59 -2.93782e-05
  3   7  11  62  1.17198e-04
  3   7  11  63 -5.24649e-05
  3   7  11  66 -4.78289e-05
  3   7  11  67 -2.22790e-05
  3   7  11  68 -5.42127e-05
  3   7  11  71  1.70712e-04
  3   7  11  72 -2.81751e-04
  3   7  11  77 -1.01426e-04
  3   7  11  79 -2.19446e-05
  3   7  11  81 -1.46305e-05
  3   7  11  83 -6.07764e-05
  3   7  11  85  5.70934e-05
  3   7  11  87 -5.25021e-05
  3   7  12   9  2.01232e-05
  3   7  12  19 -1.35196e-04
  3   7  12  28  1.47263e-04
  3   7  12  29 -4.31476e-05
  3   7  12  32 -1.08209e-04
  3   7  12  36  1.02258e-05
  3   7  12  40  7.62422e-05
  3   7  12  41 -2.53797e-05
  3   7  12  52 -4.39407e-05
  3   7  12  56  4.26101e-05
  3   7  12  58 -1.42462e-05
  3   7  12  60  1.26992e-05
  3   7  12  61 -4.67746e-05
  3   7  12  64  1.53865e-05
  3   7  12  65  2.15391e-05
  3   7  12  69 -1.64086e-05
  3   7  12  70  6.82333e-05
  3   7  12  73  1.62477e-04
  3   7  12  76 -4.35240e-05
  3   7  12  80 -2.70671e-05
  3   7  12  82  1.42207e-05
  3   7  12  86 -2.57909e-05
  3   7  13  16 -1.33915e-05
  3   7  13  19 -5.40271e-05
  3   7  13  28  9.82322e-05
  3   7  13  32  6.10550e-05
  3   7  13  36  1.53041e-05
  3   7  13  40 -1.26521e-05
  3   7  13  56 -2.44240e-05
  3   7  13  58 -3.18040e-05
  3   7  13  61  4.57887e-05
  3   7  13  65 -1.02686e-05
  3   7  13  70 -4.19079e-05
  3   7  13  73 -1.26828e-04
  3   7  13  74 -3.82945e-05
  3   7  13  76 -4.42630e-05
  3   7  13  80  2.62218e-05
  3   7  13  82 -8.25477e-05
  3   7  13  86  8.04843e-05
  3   7  14   8  1.03903e-05
  3   7  14  13  4.26834e-05
  3   7  14  24  3.42024e-05
  3   7  14  27 -1.13606e-05
  3   7  14  30  1.43578e-05
  3   7  14  35  6.13986e-05
  3   7  14  38  2.52952e-05
  3   7  15   8  6.27989e-04
  3   7  15  11 -2.60161e-04
  3   7  15  13  1.97592e-04
  3   7  15  17 -3.76568e-04
  3   7  15  24  5.03657e-04
  3   7  15  27  6.62279e-04
  3   7  15  30  1.69448e-03
  3   7  15  35  1.29571e-04
  3   7  15  38  6.16707e-04
  3   7  15  43 -1.07870e-04
  3   7  15  45 -2.96871e-04
  3   7  15  48  1.49366e-04
  3   7  15  51  2.74448e-04
  3   7  15  54 -1.97900e-04
  3   7  15  78 -2.19465e-04
  3   7  16  14 -2.47773e-05
  3   7  16  22  1.01221e-05
  3   7  16  25  1.79015e-05
  3   7  16  31 -2.11290e-05
  3   7  16  37 -2.58342e-05
  3   7  16  42  1.21249e-05
  3   7  16  53 -1.93951e-05
  3   7  16  63 -1.55661e-05
  3   7  16  66 -3.35957e-05
  3   7  16  72 -1.68561e-05
  3   7  17   9  1.29422e-04
  3   7  17  16  9.91814e-05
  3   7  17  19  6.13299e-05
  3   7  17  28  1.75026e-04
  3   7  17  29 -4.77910e-04
  3   7  17  32  1.09381e-04
  3   7  17  36  6.03317e-04
  3   7  17  40 -4.01164e-05
  3   7  17  41  4.37137e-05
  3   7  17  52  7.18295e-05
  3   7  17  56  3.40685e-05
  3   7  17  60 -8.22700e-05
  3   7  17  61 -9.73044e-05
  3   7  17  64  1.44257e-04
  3   7  17  65  7.71379e-05
  3   7  17  69  3.82411e-05
  3   7  17  70  1.15513e-04
  3   7  17  73  2.40358e-04
  3   7  17  74  9.94469e-05
  3   7  17  76 -3.58557e-04
  3   7  17  80 -1.94813e-05
  3   7  17  82  7.41990e-05
  3   7  17  84  3.48725e-05
  3   7  17  86 -5.69777e-05
  3   7  18   7 -1.30864e-04
  3   7  18  12 -2.60565e-05
  3   7  18  15  6.42042e-05
  3   7  18  20 -5.33723e-05
  3   7  18  23 -1.46159e-05
  3   7  18  33  1.27615e-04
  3   7  18  34  4.39248e-05
  3   7  18  39  1.03462e-04
  3   7  18  44  1.94783e-04
  3   7  18  47  1.97154e-05
  3   7  18  49 -5.73737e-05
  3   7  18  50  5.81742e-05
  3   7  18  55  1.31155e-05
  3   7  19  10  1.13456e-04
  3   7  19  14 -1.79042e-05
  3   7  19  18  1.00951e-05
  3   7  19  21  1.33368e-04
  3   7  19  22  5.70637e-05
  3   7  19  25 -4.98429e-05
  3   7  19  26 -1.06783e-04
  3   7  19  31  3.74637e-04
  3   7  19  37  5.16916e-04
  3   7  19  46 -3.17765e-05
  3   7  19  53  2.27314e-05
  3   7  19  57 -3.37300e-05
  3   7  19  59 -5.79986e-05
  3   7  19  63  3.92291e-05
  3   7  19  66  7.46756e-05
  3   7  19  67 -3.36190e-05
  3   7  19  68 -2.89721e-05
  3   7  19  71 -2.82749e-05
  3   7  19  79  6.83903e-05
  3   7  19  85 -1.89471e-05
  3   7  20   8 -6.37598e-05
  3   7  20  11  6.02974e-05
  3   7  20  13  4.23835e-05
  3   7  20  17  5.03024e-05
  3   7  20  24 -2.32474e-05
  3   7  20  27 -1.57012e-05
  3   7  20  35  2.19197e-05
  3   7  20  38 -4.10877e-05
  3   7  20  43  1.32458e-05
  3   7  20  48 -1.79544e-05
  3   7  20  54 -3.94597e-05
  3   8   9   8 -2.27763e-04
  3   8   9  11 -3.48652e-05
  3   8   9  13  3.14837e-04
  3   8   9  17  1.07090e-04
  3   8   9  24 -3.73730e-05
  3   8   9  27  4.09611e-04
  3   8   9  30 -2.07070e-04
  3   8   9  35 -6.07031e-04
  3   8   9  38 -7.85434e-04
  3   8   9  43  1.14246e-05
  3   8   9  45  7.29212e-05
  3   8   9  48 -3.33398e-05
  3   8   9  51 -2.35393e-05
  3   8   9  54 -3.29355e-05
  3   8   9  78 -1.20761e-05
  3   8  10  10  2.21397e-05
  3   8  10  14 -3.37037e-05
  3   8  10  18  1.01530e-04
  3   8  10  21  2.05065e-04
  3   8  10  22 -7.19824e-05
  3   8  10  25  3.65541e-05
  3   8  10  26 -2.10462e-04
  3   8  10  31  4.73370e-05
  3   8  10  37 -6.06426e-05
  3   8  10  42  6.60174e-05
  3   8  10  46 -6.65214e-05
  3   8  10  53 -6.67577e-05
  3   8  10  57  2.35716e-05
  3   8  10  59 -1.75970e-05
  3   8  10  62  7.18414e-05
  3   8  10  63 -8.55695e-05
  3   8  10  66 -1.97935e-05
  3   8  10  67 -5.15813e-05
  3   8  10  68 -1.57101e-05
  3   8  10  71  8.44925e-05
  3   8  10  72 -1.57409e-04
  3   8  10  75 -1.03045e-04
  3   8  10  77 -1.02793e-04
  3   8  10  79 -2.25924e-05
  3   8  10  81 -1.92461e-05
  3   8  10  83 -2.98223e-05
  3   8  10  85  3.16334e-05
  3   8  10  87 -2.79471e-05
  3   8  11   7 -7.77319e-05
  3   8  11  20 -3.14613e-04
  3   8  11  23  1.23245e-04
  3   8  11  33  1.83759e-05
  3   8  11  34  1.31594e-04
  3   8  11  39 -1.71366e-04
  3   8  11  44  2.27944e-04
  3   8  11  47 -1.54855e-04
  3   8  11  50  2.34098e-04
  3   8  11  55  1.92254e-04
  3   8  12   8 -4.25061e-04
  3   8  12  11 -8.33826e-05
  3   8  12  13 -1.16191e-04
  3   8  12  17  6.34678e-04
  3   8  12  24  1.25823e-04
  3   8  12  27  9.71829e-05
  3   8  12  30 -1.65102e-04
  3   8  12  35  4.71834e-04
  3   8  12  38 -5.72593e-04
  3   8  12  43 -1.78312e-04
  3   8  12  45  6.48017e-04
  3   8  12  48  1.27579e-04
  3   8  12  51 -6.39078e-04
  3   8  12  54  3.09963e-04
  3   8  12  78 -5.90192e-05
  3   8  13   8  7.11951e-04
  3   8  13  11  6.69490e-05
  3   8  13  13  2.16786e-04
  3   8  13  17 -8.05586e-04
  3   8  13  24  9.63620e-05
  3   8  13  27  2.07884e-04
  3   8  13  30  7.02913e-04
  3   8  13  35 -3.97360e-04
  3   8  13  38  8.77255e-04
  3   8  13  43  7.80643e-05
  3   8  13  45 -7.87492e-04
  3   8  13  48 -1.19611e-04
  3   8  13  51  8.33272e-04
  3   8  13  54 -4.29966e-04
  3   8  13  78 -1.40376e-05
  3   8  14  16 -2.79207e-05
  3   8  14  28  3.36166e-05
  3   8  14  29 -1.84062e-05
  3   8  14  32 -4.11386e-05
  3   8  14  36 -4.07355e-05
  3   8  14  41 -1.95498e-05
  3   8  14  52  4.48455e-05
  3   8  14  56  1.73861e-05
  3   8  14  58  1.19947e-05
  3   8  14  60 -1.98400e-05
  3   8  14  61 -2.55409e-05
  3   8  14  64  1.72625e-05
  3   8  14  65  4.07085e-05
  3   8  14  69 -1.17626e-05
  3   8  14  70  2.90965e-05
  3   8  14  73  7.39316e-05
  3   8  14  74  1.47912e-05
  3   8  14  76  3.13411e-05
  3   8  14  84 -1.11179e-05
  3   8  15  19 -1.81119e-04
  3   8  15  28  1.75213e-04
  3   8  15  32 -9.13730e-05
  3   8  15  40  8.08388e-05
  3   8  15  41 -3.57327e-05
  3   8  15  52 -5.78584e-05
  3   8  15  56  2.16231e-05
  3   8  15  58 -2.18278e-05
  3   8  15  60  2.43256e-05
  3   8  15  61  1.00206e-05
  3   8  15  65  1.64897e-05
  3   8  15  69 -4.42686e-05
  3   8  15  70  6.50759e-05
  3   8  15  73  8.14670e-05
  3   8  15  74 -2.86593e-05
  3   8  15  76 -6.43896e-05
  3   8  15  80  1.38929e-05
  3   8  15  86  1.79386e-05
  3   8  16  12 -6.30837e-05
  3   8  16  15 -2.77026e-04
  3   8  16  20 -5.31904e-04
  3   8  16  23  3.72700e-04
  3   8  16  33 -1.81971e-04
  3   8  16  34 -4.00997e-04
  3   8  16  39 -4.95222e-04
  3   8  16  44  1.37159e-04
  3   8  16  47  1.96385e-04
  3   8  16  49  3.85323e-05
  3   8  16  50  2.48644e-04
  3   8  16  55  1.38519e-04
  3   8  17   8  7.27394e-05
  3   8  17  11  1.06979e-05
  3   8  17  17 -7.38678e-05
  3   8  17  30  1.05780e-04
  3   8  17  38  6.31370e-05
  3   8  17  43  3.24692e-05
  3   8  17  45 -8.52612e-05
  3   8  17  48 -1.08171e-05
  3   8  17  51  1.41555e-04
  3   8  17  54 -5.90991e-05
  3   8  17  78  1.53347e-05
  3   8  18  10  3.37281e-05
  3   8  18  14  1.04886e-04
  3   8  18  18 -3.71173e-04
  3   8  18  21  4.97019e-05
  3   8  18  22  7.46976e-05
  3   8  18  25 -1.79995e-04
  3   8  18  26 -8.65825e-05
  3   8  18  31  4.19931e-04
  3   8  18  37 -2.98991e-04
  3   8  18  42  1.95126e-04
  3   8  18  46 -1.40218e-05
  3   8  18  53  3.00393e-04
  3   8  18  57  1.64153e-04
  3   8  18  59 -4.39142e-04
  3   8  18  62 -2.75861e-04
  3   8  18  63 -3.56967e-04
  3   8  18  66  5.43895e-04
  3   8  18  67 -2.00808e-04
  3   8  18  68  9.62821e-05
  3   8  18  71 -3.79928e-04
  3   8  18  72  1.23096e-03
  3   8  18  75 -1.20707e-03
  3   8  18  77 -1.66329e-05
  3   8  18  79 -3.61258e-05
  3   8  18  81 -1.34148e-04
  3   8  18  83  2.17681e-04
  3   8  18  85 -1.29655e-04
  3   8  18  87  9.68700e-05
  3   8  19   7  1.38453e-05
  3   8  19  15 -2.89670e-05
  3   8  19  20 -6.36548e-05
  3   8  19  23  7.77489e-05
  3   8  19  33 -9.22960e-05
  3   8  19  34 -6.28379e-05
  3   8  19  39 -9.55457e-05
  3   8  19  44 -2.24510e-05
  3   8  19  49  3.73870e-05
  3   8  19  50  3.78626e-05
  3   8  19  55  1.18672e-05
  3   8  20   9 -4.88614e-05
  3   8  20  16 -5.96057e-05
  3   8  20  19  6.00150e-05
  3   8  20  28  6.56238e-05
  3   8  20  32 -1.36346e-04
  3   8  20  36  4.72005e-05
  3   8  20  40  1.96015e-04
  3   8  20  41 -1.98587e-04
  3   8  20  52  1.39236e-04
  3   8  20  56  4.95048e-05
  3   8  20  58  1.13858e-04
  3   8  20  60 -3.21594e-04
  3   8  20  61 -3.48816e-04
  3   8  20  65  5.42369e-04
  3   8  20  69 -1.33792e-04
  3   8  20  70  2.84596e-04
  3   8  20  73  1.24366e-03
  3   8  20  74  1.02314e-03
  3   8  20  80  1.14865e-04
  3   8  20  82  2.04332e-04
  3   8  20  84  1.09558e-04
  3   8  20  86 -1.71405e-04
  3   9  10   8  8.54792e-04
  3   9  10  11  1.81815e-04
  3   9  10  13  2.46136e-04
  3   9  10  17 -1.11394e-03
  3   9  10  24  7.03606e-05
  3   9  10  27  1.04639e-04
  3   9  10  30  6.36865e-04
  3   9  10  35 -8.08744e-04
  3   9  10  38  1.17823e-03
  3   9  10  43  1.98532e-04
  3   9  10  45 -1.22678e-03
  3   9  10  48 -2.00417e-04
  3   9  10  51  9.99183e-04
  3   9  10  54 -5.86430e-04
  3   9  10  55 -1.39330e-05
  3   9  10  78 -4.21154e-05
  3   9  11   9 -1.98960e-05
  3   9  11  16 -4.47905e-05
  3   9  11  19  1.30635e-04
  3   9  11  28 -2.59857e-05
  3   9  11  29 -1.77340e-05
  3   9  11  32  1.13102e-04
  3   9  11  36  2.96457e-05
  3   9  11  40 -5.47060e-05
  3   9  11  41  4.49169e-05
  3   9  11  52  1.78417e-05
  3   9  11  56 -7.19736e-05
  3   9  11  58  2.01683e-05
  3   9  11  60 -6.02891e-05
  3   9  11  61  2.58339e-05
  3   9  11  64 -1.78690e-05
  3   9  11  69 -1.14454e-05
  3   9  11  70 -8.40572e-05
  3   9  11  73 -1.75961e-04
  3   9  11  74  1.51988e-04
  3   9  11  76  3.23091e-05
  3   9  11  80  1.18377e-05
  3   9  11  82 -2.47663e-05
  3   9  11  86  2.08156e-05
  3   9  12  10 -1.54128e-05
  3   9  12  14  6.16907e-05
  3   9  12  18 -6.36612e-05
  3   9  12  21 -6.02787e-05
  3   9  12  22  5.49458e-05
  3   9  12  25 -5.30545e-05
  3   9  12  26  9.43454e-05
  3   9  12  31 -1.92383e-05
  3   9  12  37  1.95152e-05
  3   9  12  42 -4.67126e-05
  3   9  12  46  2.12720e-05
  3   9  12  53  5.00515e-05
  3   9  12  57 -1.63485e-05
  3   9  12  59 -1.30161e-05
  3   9  12  62 -3.10907e-05
  3   9  12  63  7.18488e-05
  3   9  12  66  8.32622e-05
  3   9  12  67  1.06397e-05
  3   9  12  71 -3.92035e-05
  3   9  12  72  1.11201e-04
  3   9  12  75  3.32008e-05
  3   9  12  77  2.87145e-05
  3   9  12  81  1.07249e-05
  3   9  12  83  2.95322e-05
  3   9  12  85 -3.07014e-05
  3   9  12  87  2.21265e-05
  3   9  13  14 -1.34573e-05
  3   9  13  18  5.40623e-05
  3   9  13  21  5.45767e-05
  3   9  13  22 -2.70582e-05
  3   9  13  25  5.72254e-05
  3   9  13  26 -1.23058e-04
  3   9  13  31  1.41808e-05
  3   9  13  37 -5.37373e-05
  3   9  13  42  3.01441e-05
  3   9  13  46 -1.96524e-05
  3   9  13  53 -4.21324e-05
  3   9  13  57  1.15242e-05
  3   9  13  59  1.10842e-05
  3   9  13  62  2.44343e-05
  3   9  13  63 -5.18777e-05
  3   9  13  66 -6.97928e-05
  3   9  13  71  2.97338e-05
  3   9  13  72 -9.47053e-05
  3   9  13  75 -1.56798e-05
  3   9  13  77 -5.92557e-05
  3   9  13  83 -2.23971e-05
  3   9  13  85  2.83013e-05
  3   9  13  87 -1.66118e-05
  3   9  14   7  1.03095e-05
  3   9  14  15 -1.54732e-05
  3   9  14  20 -2.95517e-05
  3   9  14  23  3.41595e-05
  3   9  14  34  1.73920e-05
  3   9  14  39 -3.73250e-05
  3   9  14  47 -1.95751e-05
  3   9  15   7 -1.03036e-04
  3   9  15  12 -5.87971e-05
  3   9  15  15 -3.05751e-04
  3   9  15  20 -6.26636e-04
  3   9  15  23  1.88168e-04
  3   9  15  33 -8.40625e-05
  3   9  15  34 -4.79908e-04
  3   9  15  39 -5.69727e-04
  3   9  15  44  1.90579e-04
  3   9  15  47  2.22638e-04
  3   9  15  50  2.00437e-04
  3   9  15  55  1.75031e-04
  3   9  16   9  1.90375e-05
  3   9  16  16  1.64051e-05
  3   9  16  19 -8.31593e-05
  3   9  16  28  1.21284e-04
  3   9  16  29  3.01616e-05
  3   9  16  32 -2.57175e-05
  3   9  16  36 -3.81659e-05
  3   9  16  40  3.00933e-05
  3   9  16  41 -1.89620e-05
  3   9  16  52 -3.67502e-05
  3   9  16  58 -3.94764e-05
  3   9  16  61  2.22415e-05
  3   9  16  64 -1.31313e-05
  3   9  16  65  1.41046e-05
  3   9  16  69 -1.91266e-05
  3   9  16  73  1.07442e-05
  3   9  16  76 -3.52019e-05
  3   9  16  80 -2.29055e-05
  3   9  16  82 -3.03650e-05
  3   9  16  84  1.87757e-05
  3   9  16  86  4.32833e-05
  3   9  17  10 -2.40876e-05
  3   9  17  18 -2.38673e-05
  3   9  17  21 -4.87141e-05
  3   9  17  22 -1.01049e-05
  3   9  17  25  5.56877e-05
  3   9  17  26 -2.66124e-05
  3   9  17  37 -4.93793e-05
  3   9  17  42  3.16038e-05
  3   9  17  46  1.32162e-05
  3   9  17  53 -2.73379e-05
  3   9  17  57  2.94396e-05
  3   9  17  62 -6.53648e-05
  3   9  17  63 -6.28937e-05
  3   9  17  67 -4.45718e-05
  3   9  17  68  1.91442e-05
  3   9  17  71 -1.13012e-04
  3   9  17  72  1.74008e-04
  3   9  17  75 -7.60090e-05
  3   9  17  77 -2.52554e-05
  3   9  17  79 -3.78927e-05
  3   9  17  83  2.17714e-05
  3   9  17  87  1.29221e-05
  3   9  18   8  5.89038e-05
  3   9  18  11 -4.06741e-05
  3   9  18  13 -4.63367e-05
  3   9  18  17 -2.82413e-05
  3   9  18  24 -4.83956e-05
  3   9  18  27 -2.45420e-05
  3   9  18  30  7.03618e-05
  3   9  18  35 -2.42099e-05
  3   9  18  54  2.70018e-05
  3   9  18  78  2.44836e-05
  3   9  19   9 -1.01884e-05
  3   9  19  19  1.11794e-05
  3   9  19  28  2.56280e-05
  3   9  19  29  9.16833e-05
  3   9  19  32  5.41133e-05
  3   9  19  36 -9.85760e-05
  3   9  19  40 -3.94601e-05
  3   9  19  41 -1.88069e-05
  3   9  19  52  4.81018e-05
  3   9  19  56 -1.77144e-05
  3   9  19  58 -1.02242e-05
  3   9  19  60  1.20784e-05
  3   9  19  61 -1.87334e-05
  3   9  19  69  1.60520e-05
  3   9  19  70 -4.81697e-05
  3   9  19  73 -6.17027e-05
  3   9  19  80 -2.00900e-05
  3   9  19  82  2.28311e-05
  3   9  19  86 -1.10136e-05
  3   9  20   7  2.34908e-05
  3   9  20  12  1.35059e-05
  3   9  20  15 -4.14251e-05
  3   9  20  20 -1.29861e-05
  3   9  20  23  2.29322e-05
  3   9  20  33  1.68946e-05
  3   9  20  34  4.30650e-05
  3   9  20  39 -1.99207e-05
  3   9  20  44 -2.22661e-05
  3   9  20  47 -4.41125e-05
  3  10  11   7  5.33248e-05
  3  10  11  12  2.70339e-04
  3  10  11  15 -2.00612e-04
  3  10  11  20 -2.41550e-04
  3  10  11  23  3.99764e-04
  3  10  11  33  7.86557e-05
  3  10  11  34  8.46844e-04
  3  10  11  39 -1.59074e-04
  3  10  11  44  2.88825e-04
  3  10  11  47 -1.21184e-04
  3  10  11  49 -2.30931e-04
  3  10  11  50  1.23570e-04
  3  10  11  55  1.47860e-04
  3  10  12   8 -3.59425e-04
  3  10  12  11  5.57943e-04
  3  10  12  13 -1.83569e-04
  3  10  12  24  1.68323e-04
  3  10  12  27 -2.54483e-04
  3  10  12  30 -2.14542e-04
  3  10  12  35  4.66234e-04
  3  10  12  38  2.00757e-04
  3  10  12  43 -1.82969e-04
  3  10  12  45 -4.07486e-05
  3  10  12  48 -1.06499e-04
  3  10  12  51  2.54587e-05
  3  10  12  54 -6.54678e-05
  3  10  13   8  2.89931e-04
  3  10  13  11 -5.60711e-04
  3  10  13  13  1.71371e-04
  3  10  13  17  7.16864e-05
  3  10  13  24 -2.43361e-04
  3  10  13  27  3.84146e-04
  3  10  13  30  2.30444e-04
  3  10  13  35 -4.63789e-04
  3  10  13  38 -1.32421e-04
  3  10  13  43  1.73084e-04
  3  10  13  45  1.69589e-05
  3  10  13  48  1.17143e-04
  3  10  13  51 -1.08424e-05
  3  10  13  54  6.77987e-05
  3  10  13  78 -1.90221e-05
  3  10  14  16 -1.15643e-05
  3  10  14  19  8.18068e-05
  3  10  14  28 -1.06440e-04
  3  10  14  29 -1.73021e-05
  3  10  14  32  1.05911e-05
  3  10  14  36 -1.94587e-05
  3  10  14  40 -2.96872e-05
  3  10  14  52  2.30952e-05
  3  10  14  58  2.48526e-05
  3  10  14  69  1.18259e-05
  3  10  14  70 -1.05971e-05
  3  10  14  76  3.66440e-05
  3  10  14  82  1.15064e-05
  3  10  15   9 -1.45519e-04
  3  10  15  10 -1.73559e-05
  3  10  15  16 -3.06421e-04
  3  10  15  19  2.79198e-03
  3  10  15  28 -3.77575e-03
  3  10  15  29 -1.16681e-04
  3  10  15  32  7.38408e-04
  3  10  15  36 -2.68305e-04
  3  10  15  40 -1.05850e-03
  3  10  15  41  2.78896e-04
  3  10  15  52  9.11071e-04
  3  10  15  56  8.67953e-05
  3  10  15  58  2.72536e-04
  3  10  15  60 -1.31350e-04
  3  10  15  61 -2.43901e-04
  3  10  15  65 -8.40325e-05
  3  10  15  69  3.97883e-04
  3  10  15  70 -4.38353e-04
  3  10  15  73  1.56147e-04
  3  10  15  74  1.99818e-04
  3  10  15  76  1.21280e-03
  3  10  15  80  1.24395e-04
  3  10  15  82  1.45407e-05
  3  10  15  84 -8.04144e-05
  3  10  15  86 -1.41756e-04
  3  10  16   7  5.01651e-05
  3  10  16  15 -2.22034e-05
  3  10  16  23  1.62793e-04
  3  10  16  33  3.29383e-05
  3  10  16  34  7.10422e-05
  3  10  16  39 -4.17297e-05
  3  10  16  44  3.94971e-05
  3  10  16  47 -1.13553e-05
  3  10  16  49 -3.15625e-05
  3  10  16  50  1.15762e-05
  3  10  17   8  1.22436e-04
  3  10  17  11 -1.48292e-04
  3  10  17  17 -2.50762e-05
  3  10  17  27  7.06655e-05
  3  10  17  30  1.53263e-05
  3  10  17  35 -6.70879e-05
  3  10  17  38  4.43688e-05
  3  10  17  43  5.15241e-05
  3  10  17  48  2.15193e-05
  3  10  17  51 -2.57725e-05
  3  10  17  54  4.13493e-05
  3  10  17  78 -2.17862e-05
  3  10  18  18 -1.05919e-05
  3  10  18  26 -1.40779e-05
  3  10  18  37 -3.87970e-05
  3  10  18  42  1.24497e-05
  3  10  18  59 -1.07389e-05
  3  10  18  62 -2.20896e-05
  3  10  18  63 -2.36112e-05
  3  10  18  66  1.09428e-05
  3  10  18  67 -1.01443e-05
  3  10  18  71 -3.18932e-05
  3  10  18  72  5.84044e-05
  3  10  18  75 -4.20190e-05
  3  10  18  77 -2.10606e-05
  3  10  19  15  2.00161e-05
  3  10  19  20  3.93656e-05
  3  10  19  23  5.76258e-05
  3  10  19  33  1.12616e-05
  3  10  19  34 -3.41232e-05
  3  10  19  39  2.42595e-05
  3  10  19  47  1.84526e-05
  3  10  19  55 -1.15631e-05
  3  10  20   9 -1.77575e-05
  3  10  20  16 -1.27511e-05
  3  10  20  19 -7.95283e-05
  3  10  20  28  9.35096e-05
  3  10  20  29 -2.02734e-05
  3  10  20  32 -2.30605e-05
  3  10  20  36  1.09717e-05
  3  10  20  40  4.65591e-05
  3  10  20  41 -2.11663e-05
  3  10  20  52 -2.36946e-05
  3  10  20  58 -1.21577e-05
  3  10  20  60 -1.61087e-05
  3  10  20  61 -1.74733e-05
  3  10  20  64  1.40198e-05
  3  10  20  65  5.22085e-05
  3  10  20  70  3.30695e-05
  3  10  20  73  6.55527e-05
  3  10  20  74  5.68876e-05
  3  10  20  82  1.15857e-05
  3  11  12   9 -4.32316e-04
  3  11  12  16 -8.74011e-05
  3  11  12  19  2.94521e-03
  3  11  12  28 -2.98344e-03
  3  11  12  29  4.15592e-04
  3  11  12  32  1.53367e-03
  3  11  12  36  9.91556e-05
  3  11  12  40 -1.77915e-03
  3  11  12  41  1.44644e-04
  3  11  12  52  1.62025e-03
  3  11  12  56 -2.79068e-05
  3  11  12  58  3.90894e-04
  3  11  12  60 -1.53642e-04
  3  11  12  61 -1.07682e-04
  3  11  12  64  4.22218e-04
  3  11  12  65 -2.00872e-05
  3  11  12  69  6.07555e-04
  3  11  12  70 -6.10352e-04
  3  11  12  73 -1.95057e-04
  3  11  12  74 -5.23742e-04
  3  11  12  76  1.16356e-03
  3  11  12  82  3.90706e-05
  3  11  12  86 -1.32157e-04
  3  11  13   9  1.66156e-04
  3  11  13  16 -2.42158e-04
  3  11  13  19  1.30651e-03
  3  11  13  28 -2.26318e-03
  3  11  13  29 -5.85529e-05
  3  11  13  32 -2.92744e-04
  3  11  13  36 -4.38044e-04
  3  11  13  40  9.03386e-05
  3  11  13  41  2.12457e-04
  3  11  13  52 -1.31700e-04
  3  11  13  56  1.58443e-04
  3  11  13  58  2.90788e-05
  3  11  13  60 -6.90781e-05
  3  11  13  61 -2.26608e-04
  3  11  13  64 -3.16160e-04
  3  11  13  65 -5.55329e-05
  3  11  13  69  5.49648e-05
  3  11  13  70 -8.39398e-05
  3  11  13  73  3.43716e-04
  3  11  13  74  6.29731e-04
  3  11  13  76  5.94720e-04
  3  11  13  80  1.56016e-04
  3  11  13  82 -2.33112e-05
  3  11  13  84 -9.47459e-05
  3  11  13  85  1.17975e-05
  3  11  13  86 -8.93329e-05
  3  11  14   8  1.37519e-05
  3  11  14  11 -3.40066e-05
  3  11  14  13 -1.08958e-05
  3  11  14  17 -2.10707e-05
  3  11  14  24  2.06533e-05
  3  11  14  27  1.47920e-05
  3  11  14  30 -9.07484e-05
  3  11  14  35 -2.84212e-05
  3  11  14  38 -6.33153e-05
  3  11  14  45 -1.61319e-05
  3  11  14  48 -1.25034e-05
  3  11  14  54  6.52472e-05
  3  11  15   8 -1.09935e-04
  3  11  15  11  6.60328e-05
  3  11  15  13 -4.97526e-05
  3  11  15  17  4.84963e-05
  3  11  15  27  1.64700e-04
  3  11  15  30 -5.51368e-05
  3  11  15  38  5.84783e-05
  3  11  15  43 -2.82103e-05
  3  11  15  45 -4.30243e-05
  3  11  15  48 -1.18123e-05
  3  11  15  54  1.15409e-05
  3  11  15  78 -4.33395e-05
  3  11  16  10 -1.31861e-04
  3  11  16  14 -6.60139e-05
  3  11  16  18 -1.48121e-04
  3  11  16  21 -4.96484e-04
  3  11  16  22 -8.62716e-04
  3  11  16  25 -8.12471e-05
  3  11  16  26  3.00951e-04
  3  11  16  31  1.82468e-05
  3  11  16  37 -7.58025e-05
  3  11  16  42 -1.46822e-04
  3  11  16  46  9.64148e-05
  3  11  16  53  1.17000e-04
  3  11  16  57  4.84754e-05
  3  11  16  62 -2.67693e-05
  3  11  16  63  5.50122e-05
  3  11  16  66 -1.31253e-04
  3  11  16  67  6.97104e-05
  3  11  16  68 -2.24721e-05
  3  11  16  71 -4.05524e-05
  3  11  16  72  3.23097e-05
  3  11  16  75  2.48598e-05
  3  11  16  77  1.73937e-04
  3  11  16  79 -2.57192e-04
  3  11  16  83  2.52025e-05
  3  11  16  85 -5.82093e-05
  3  11  16  87  3.02018e-05
  3  11  17   9  6.02317e-05
  3  11  17  16 -5.96060e-05
  3  11  17  19 -7.76272e-05
  3  11  17  28 -1.48571e-04
  3  11  17  29 -1.96286e-05
  3  11  17  32 -2.25037e-04
  3  11  17  36 -1.78232e-04
  3  11  17  40  1.48618e-04
  3  11  17  52 -1.54100e-04
  3  11  17  56  1.80974e-05
  3  11  17  58 -3.08415e-05
  3  11  17  60  1.39099e-05
  3  11  17  61 -2.94384e-05
  3  11  17  64 -1.00115e-04
  3  11  17  65 -2.61200e-05
  3  11  17  69 -3.18647e-05
  3  11  17  70  4.92971e-05
  3  11  17  73  1.16311e-04
  3  11  17  74  1.44249e-04
  3  11  17  76  8.22785e-05
  3  11  17  80  1.65157e-05
  3  11  17  84 -1.59621e-05
  3  11  18   7  2.10024e-05
  3  11  18  20 -1.77638e-05
  3  11  18  23  8.54339e-05
  3  11  18  33  1.06531e-05
  3  11  18  34 -3.91209e-05
  3  11  18  39 -6.19827e-05
  3  11  18  44 -2.61044e-05
  3  11  18  47 -1.79732e-05
  3  11  18  50  2.39819e-05
  3  11  18  55  4.71923e-05
  3  11  19  10 -3.68754e-05
  3  11  19  18 -2.51980e-05
  3  11  19  21 -1.01668e-04
  3  11  19  22 -1.29193e-04
  3  11  19  26  6.77918e-05
  3  11  19  31 -6.96909e-05
  3  11  19  37 -5.41751e-05
  3  11  19  42 -2.05020e-05
  3  11  19  46  2.16392e-05
  3  11  19  57  1.32076e-05
  3  11  19  66 -4.16739e-05
  3  11  19  67  1.47131e-05
  3  11  19  71 -1.80725e-05
  3  11  19  72  1.14432e-05
  3  11  19  75  1.04452e-05
  3  11  19  77  3.06676e-05
  3  11  19  79 -2.71200e-05
  3  11  20   8  8.78460e-04
  3  11  20  11 -9.69072e-04
  3  11  20  13 -1.03504e-04
  3  11  20  17 -2.69173e-04
  3  11  20  24  5.48313e-04
  3  11  20  27 -4.12239e-05
  3  11  20  30 -1.39808e-03
  3  11  20  35 -4.98541e-04
  3  11  20  38 -7.16657e-05
  3  11  20  43  2.54652e-04
  3  11  20  45 -3.86462e-04
  3  11  20  48 -4.57029e-04
  3  11  20  51 -9.65667e-05
  3  11  20  54  1.06191e-03
  3  11  20  55  1.63551e-05
  3  11  20  78 -9.51312e-05
  3  12  13  10  4.21197e-04
  3  12  13  14 -6.59409e-04
  3  12  13  18  1.34820e-03
  3  12  13  21  1.94578e-03
  3  12  13  22  3.78429e-03
  3  12  13  25  1.71631e-03
  3  12  13  26 -1.54932e-03
  3  12  13  37  2.36853e-03
  3  12  13  42  1.27266e-03
  3  12  13  46 -3.48658e-04
  3  12  13  53 -1.83765e-03
  3  12  13  57 -1.89193e-05
  3  12  13  59  4.93759e-04
  3  12  13  62 -4.73626e-04
  3  12  13  63 -9.45606e-04
  3  12  13  66 -1.12277e-03
  3  12  13  67 -3.62257e-04
  3  12  13  68  4.29266e-04
  3  12  13  71 -1.33078e-03
  3  12  13  72  2.19987e-04
  3  12  13  75  5.39263e-05
  3  12  13  77 -5.81671e-04
  3  12  13  79  1.46562e-03
  3  12  13  81 -3.46774e-05
  3  12  13  83 -1.47348e-04
  3  12  13  85  3.49265e-04
  3  12  13  87 -1.35510e-04
  3  12  14   7 -4.07749e-05
  3  12  14  12  5.19248e-05
  3  12  14  15  4.87849e-05
  3  12  14  20  4.53272e-05
  3  12  14  23 -9.74596e-05
  3  12  14  33 -1.30610e-04
  3  12  14  34  1.73514e-04
  3  12  14  39  5.69546e-05
  3  12  14  47  1.89140e-05
  3  12  14  49  2.28280e-05
  3  12  14  55 -1.05509e-05
  3  12  15   7 -1.19213e-04
  3  12  15  12  2.25764e-04
  3  12  15  15 -2.03974e-04
  3  12  15  20 -2.68315e-04
  3  12  15  23 -1.34941e-04
  3  12  15  33  6.50420e-05
  3  12  15  34  5.68605e-04
  3  12  15  39 -3.36742e-05
  3  12  15  44  1.81707e-04
  3  12  15  47 -7.70926e-05
  3  12  15  49 -1.69891e-04
  3  12  15  50  4.51059e-05
  3  12  15  55  6.26609e-05
  3  12  16   9  3.17248e-04
  3  12  16  16  1.06332e-04
  3  12  16  19 -2.08339e-03
  3  12  16  28  2.27189e-03
  3  12  16  29 -4.83517e-05
  3  12  16  32 -1.28282e-03
  3  12  16  36 -2.14585e-04
  3  12  16  40  1.38248e-03
  3  12  16  41 -1.27700e-04
  3  12  16  52 -1.24627e-03
  3  12  16  56  4.83108e-05
  3  12  16  58 -2.98527e-04
  3  12  16  60  8.61333e-05
  3  12  16  61  6.10377e-05
  3  12  16  64 -3.33334e-04
  3  12  16  65  2.78409e-05
  3  12  16  69 -4.38804e-04
  3  12  16  70  4.65201e-04
  3  12  16  73  1.64650e-04
  3  12  16  74  3.94195e-04
  3  12  16  76 -8.70160e-04
  3  12  16  80 -1.02979e-05
  3  12  16  82 -4.02376e-05
  3  12  16  84  2.53207e-05
  3  12  16  86  1.27921e-04
  3  12  17  10  2.42434e-05
  3  12  17  14 -1.62158e-04
  3  12  17  18  1.76228e-04
  3  12  17  21  2.60051e-04
  3  12  17  22  1.36595e-04
  3  12  17  25  2.10946e-04
  3  12  17  26 -2.14044e-04
  3  12  17  31  9.22052e-05
  3  12  17  37  3.52148e-04
  3  12  17  42  1.91288e-04
  3  12  17  46 -3.93130e-05
  3  12  17  53 -3.62702e-04
  3  12  17  59  5.64650e-05
  3  12  17  62 -1.34832e-04
  3  12  17  63 -1.39512e-04
  3  12  17  66 -1.70207e-04
  3  12  17  67 -1.22876e-04
  3  12  17  71 -3.50352e-04
  3  12  17  72  1.97357e-04
  3  12  17  75  1.14926e-04
  3  12  17  77 -1.32982e-04
  3  12  17  83 -2.15745e-05
  3  12  17  85  6.95854e-05
  3  12  17  87 -2.69950e-05
  3  12  18   8 -1.65354e-04
  3  12  18  11  1.95758e-04
  3  12  18  17  4.71751e-05
  3  12  18  24 -1.24082e-04
  3  12  18  30  2.78412e-04
  3  12  18  35  1.11204e-04
  3  12  18  38  6.67608e-05
  3  12  18  43 -4.66606e-05
  3  12  18  45  8.11182e-05
  3  12  18  48  8.17786e-05
  3  12  18  54 -2.39935e-04
  3  12  18  78  4.48028e-05
  3  12  19   9  1.02965e-04
  3  12  19  16  1.58503e-05
  3  12  19  19 -4.03750e-04
  3  12  19  28  3.14231e-04
  3  12  19  29 -4.18726e-05
  3  12  19  32 -2.99501e-04
  3  12  19  36 -1.20147e-04
  3  12  19  40  2.63825e-04
  3  12  19  41 -1.89121e-05
  3  12  19  52 -2.54571e-04
  3  12  19  56  1.11197e-05
  3  12  19  58 -5.76821e-05
  3  12  19  60  3.74347e-05
  3  12  19  61  1.92839e-05
  3  12  19  64 -5.34027e-05
  3  12  19  69 -7.64860e-05
  3  12  19  70  9.85476e-05
  3  12  19  73  5.16318e-05
  3  12  19  74  8.75431e-05
  3  12  19  76 -1.34883e-04
  3  12  19  84  1.19923e-05
  3  12  19  86  2.53557e-05
  3  12  20   7 -2.10996e-04
  3  12  20  12  3.67542e-05
  3  12  20  15  7.80089e-05
  3  12  20  20  4.19642e-04
  3  12  20  23 -1.10037e-03
  3  12  20  33  4.13642e-04
  3  12  20  34 -4.83612e-05
  3  12  20  39  8.09220e-04
  3  12  20  44  2.22704e-04
  3  12  20  47  3.24855e-04
  3  12  20  49  1.13208e-04
  3  12  20  50  2.84602e-05
  3  12  20  55 -2.00363e-04
  3  13  14  12 -1.20122e-04
  3  13  14  15 -2.20040e-05
  3  13  14  20  4.31299e-05
  3  13  14  23 -3.23156e-05
  3  13  14  33  2.31340e-04
  3  13  14  34 -3.09391e-04
  3  13  14  39  5.56271e-05
  3  13  14  44  1.83214e-05
  3  13  14  47  1.93758e-05
  3  13  14  55 -1.77750e-05
  3  13  15   7 -1.57717e-05
  3  13  15  12  1.98003e-04
  3  13  15  15 -1.66706e-04
  3  13  15  20 -1.84494e-04
  3  13  15  23  9.44004e-05
  3  13  15  34  6.52610e-04
  3  13  15  39 -5.37312e-05
  3  13  15  44  1.43187e-04
  3  13  15  47 -6.29787e-05
  3  13  15  49 -1.45584e-04
  3  13  15  50  2.38264e-05
  3  13  15  55  5.99640e-05
  3  13  16   9  2.59065e-04
  3  13  16  16 -3.65533e-04
  3  13  16  19  1.50265e-03
  3  13  16  28 -2.86972e-03
  3  13  16  29 -2.58118e-04
  3  13  16  32 -1.97743e-04
  3  13  16  36 -4.43682e-04
  3  13  16  40  5.22264e-05
  3  13  16  41  2.82405e-04
  3  13  16  52 -1.19803e-04
  3  13  16  56  1.69585e-04
  3  13  16  58  3.49548e-05
  3  13  16  60 -4.73925e-05
  3  13  16  61 -2.58444e-04
  3  13  16  64 -3.86551e-04
  3  13  16  65 -8.62636e-05
  3  13  16  69  4.56272e-05
  3  13  16  70 -1.25870e-04
  3  13  16  73  4.04436e-04
  3  13  16  74  7.90918e-04
  3  13  16  76  7.33482e-04
  3  13  16  80  2.01066e-04
  3  13  16  82 -2.15976e-05
  3  13  16  84 -1.39666e-04
  3  13  16  86 -1.50229e-04
  3  13  17  10  3.15641e-05
  3  13  17  14  2.39228e-04
  3  13  17  18 -2.18276e-04
  3  13  17  21 -3.06533e-04
  3  13  17  22  3.66268e-04
  3  13  17  25 -1.77168e-04
  3  13  17  26  1.93014e-04
  3  13  17  31 -2.63176e-04
  3  13  17  37 -2.64478e-04
  3  13  17  42 -2.22448e-04
  3  13  17  46  5.52049e-05
  3  13  17  53  4.79392e-04
  3  13  17  57 -2.61835e-05
  3  13  17  59 -6.17900e-05
  3  13  17  62  2.03324e-04
  3  13  17  63  1.68661e-04
  3  13  17  66  1.77554e-04
  3  13  17  67  2.45827e-04
  3  13  17  68  4.45516e-05
  3  13  17  71  5.43736e-04
  3  13  17  72 -3.57912e-04
  3  13  17  75 -2.42417e-04
  3  13  17  77  1.56779e-04
  3  13  17  79  3.77613e-04
  3  13  17  81 -1.49699e-05
  3  13  17  83  2.78315e-05
  3  13  17  85 -9.93885e-05
  3  13  17  87  3.75586e-05
  3  13  18   8  1.85931e-04
  3  13  18  11 -2.09135e-04
  3  13  18  13  3.18285e-05
  3  13  18  17 -4.38356e-05
  3  13  18  24  1.36698e-04
  3  13  18  27  6.25907e-05
  3  13  18  30 -2.76593e-04
  3  13  18  35 -1.12829e-04
  3  13  18  38 -2.65182e-05
  3  13  18  43  4.08611e-05
  3  13  18  45 -8.00622e-05
  3  13  18  48 -1.13487e-04
  3  13  18  51  1.37765e-05
  3  13  18  54  2.43212e-04
  3  13  18  78 -1.96181e-04
  3  13  19  16 -6.12780e-05
  3  13  19  19  2.27500e-04
  3  13  19  28 -4.01570e-04
  3  13  19  29 -2.12039e-05
  3  13  19  32 -7.74855e-05
  3  13  19  36 -3.55981e-05
  3  13  19  40  7.29666e-05
  3  13  19  41  5.66520e-05
  3  13  19  52 -1.02969e-04
  3  13  19  56  2.80802e-05
  3  13  19  58 -1.40622e-05
  3  13  19  60 -1.51591e-05
  3  13  19  61 -7.45915e-05
  3  13  19  64 -1.31378e-04
  3  13  19  65 -2.34277e-05
  3  13  19  70  1.59274e-05
  3  13  19  73  1.67357e-04
  3  13  19  74  2.14573e-04
  3  13  19  76  1.38901e-04
  3  13  19  80  5.31836e-05
  3  13  19  84 -3.88679e-05
  3  13  19  86 -3.31100e-05
  3  13  20   7 -2.15624e-04
  3  13  20  12  6.71901e-05
  3  13  20  15  6.18658e-05
  3  13  20  20  4.33787e-04
  3  13  20  23 -1.03559e-03
  3  13  20  33  3.97050e-04
  3  13  20  34 -2.17164e-05
  3  13  20  39  7.72529e-04
  3  13  20  44  2.15808e-04
  3  13  20  47  3.11168e-04
  3  13  20  49  6.73257e-05
  3  13  20  50  2.50000e-05
  3  13  20  55 -1.84332e-04
  3  14  15  10  2.02471e-05
  3  14  15  14  1.69572e-05
  3  14  15  21 -2.64501e-05
  3  14  15  22  2.72329e-04
  3  14  15  25  1.90688e-05
  3  14  15  26  4.95594e-05
  3  14  15  31 -3.22457e-05
  3  14  15  37  1.36565e-04
  3  14  15  53  6.21443e-05
  3  14  15  62  3.60958e-05
  3  14  15  66 -1.91208e-05
  3  14  15  67  7.80672e-05
  3  14  15  68  4.00489e-05
  3  14  15  71  1.15379e-04
  3  14  15  72 -1.04453e-04
  3  14  15  75 -9.41952e-05
  3  14  15  77  1.53864e-04
  3  14  15  79  1.49737e-04
  3  14  15  81 -1.01371e-05
  3  14  16   8  5.21203e-05
  3  14  16  11  1.46465e-05
  3  14  16  13 -2.06642e-04
  3  14  16  17 -4.55507e-05
  3  14  16  24  1.70330e-04
  3  14  16  27 -5.20965e-05
  3  14  16  30  2.01605e-05
  3  14  16  35  3.74316e-04
  3  14  16  38  4.81136e-04
  3  14  16  43  2.06104e-05
  3  14  16  45 -3.27825e-05
  3  14  16  51 -1.05684e-05
  3  14  16  78  1.52226e-04
  3  14  17   7  2.57788e-05
  3  14  17  12  9.79336e-04
  3  14  17  15 -2.72283e-04
  3  14  17  20 -2.59394e-04
  3  14  17  23  2.21912e-04
  3  14  17  33 -1.20882e-03
  3  14  17  34  2.85399e-03
  3  14  17  39 -1.37622e-04
  3  14  17  44  1.39358e-04
  3  14  17  49 -1.10918e-04
  3  14  17  50  3.19718e-05
  3  14  17  55  1.22785e-04
  3  14  18   9 -4.16521e-04
  3  14  18  16  4.48505e-05
  3  14  18  19  6.52252e-05
  3  14  18  28 -8.57381e-04
  3  14  18  29  5.01018e-04
  3  14  18  32  6.33360e-05
  3  14  18  36  3.15674e-04
  3  14  18  40  1.49794e-04
  3  14  18  41  1.58147e-04
  3  14  18  52 -4.88070e-04
  3  14  18  56  4.04950e-05
  3  14  18  58 -1.42707e-04
  3  14  18  60 -9.54536e-05
  3  14  18  61 -3.98134e-04
  3  14  18  64 -4.94506e-04
  3  14  18  65 -2.24691e-04
  3  14  18  69  1.73463e-04
  3  14  18  70  3.42717e-04
  3  14  18  73  8.24184e-04
  3  14  18  74  2.37403e-04
  3  14  18  76  1.82108e-03
  3  14  18  80  3.63976e-05
  3  14  18  82 -5.14833e-05
  3  14  18  84 -8.79947e-05
  3  14  18  86  7.73579e-05
  3  14  19   8 -2.79591e-04
  3  14  19  11 -3.92161e-04
  3  14  19  13  1.09520e-03
  3  14  19  17 -2.10824e-04
  3  14  19  24 -4.21642e-04
  3  14  19  27  1.13203e-03
  3  14  19  30 -2.70776e-04
  3  14  19  35 -2.02759e-03
  3  14  19  38 -1.40601e-03
  3  14  19  43 -6.13710e-05
  3  14  19  45 -1.13549e-04
  3  14  19  48 -8.13560e-05
  3  14  19  51  5.58524e-05
  3  14  19  54 -1.12542e-04
  3  14  19  78 -1.37105e-03
  3  14  20  10  1.14858e-04
  3  14  20  14  3.32160e-05
  3  14  20  18  7.54920e-05
  3  14  20  21  8.05758e-05
  3  14  20  22  8.13615e-05
  3  14  20  25 -8.19978e-05
  3  14  20  26  7.88219e-05
  3  14  20  31  1.92206e-04
  3  14  20  37  1.16390e-05
  3  14  20  42 -2.97845e-05
  3  14  20  46 -9.65056e-05
  3  14  20  53  1.04464e-04
  3  14  20  57  1.20109e-04
  3  14  20  59  7.16669e-05
  3  14  20  62  1.58221e-04
  3  14  20  63  1.81300e-04
  3  14  20  66  1.63486e-04
  3  14  20  67  2.47160e-04
  3  14  20  68  2.87370e-05
  3  14  20  71  5.62035e-04
  3  14  20  72 -1.97416e-04
  3  14  20  75  1.48756e-04
  3  14  20  77  2.46824e-04
  3  14  20  79  3.02586e-04
  3  14  20  81  2.54873e-05
  3  14  20  83 -2.39662e-05
  3  14  20  85  5.91845e-05
  3  14  20  87 -4.19548e-05
  3  15  16   8  5.40923e-04
  3  15  16  11 -7.87307e-04
  3  15  16  13  2.94633e-04
  3  15  16  17 -4.66786e-05
  3  15  16  27  4.36052e-04
  3  15  16  30  2.28918e-04
  3  15  16  35 -6.96671e-04
  3  15  16  38 -4.24692e-04
  3  15  16  43  2.47973e-04
  3  15  16  45  1.15362e-04
  3  15  16  48  1.60665e-04
  3  15  16  51 -8.48422e-05
  3  15  16  54  1.31081e-04
  3  15  16  78 -6.54298e-05
  3  15  17  12 -2.69636e-05
  3  15  17  20  1.61673e-05
  3  15  17  23 -3.18284e-05
  3  15  17  33  6.89089e-05
  3  15  17  34 -5.48487e-05
  3  15  17  39  3.95844e-05
  3  15  17  44  1.24526e-05
  3  15  17  47  1.04216e-05
  3  15  18  28  3.21129e-05
  3  15  18  36 -1.84596e-05
  3  15  18  52  1.21434e-05
  3  15  18  61  1.50583e-05
  3  15  18  73 -4.28826e-05
  3  15  18  74 -1.76175e-05
  3  15  18  76 -6.15165e-05
  3  15  19   8  1.62584e-04
  3  15  19  11 -1.70407e-04
  3  15  19  13 -1.24998e-05
  3  15  19  24 -3.45723e-05
  3  15  19  27  6.94730e-05
  3  15  19  30  1.02733e-04
  3  15  19  35 -5.80914e-05
  3  15  19  38  4.33978e-05
  3  15  19  43  7.20516e-05
  3  15  19  45  3.17687e-05
  3  15  19  48  4.30545e-05
  3  15  19  51 -2.31352e-05
  3  15  19  54  3.62606e-05
  3  15  20  14 -2.27374e-05
  3  15  20  18  3.12669e-05
  3  15  20  22 -2.40891e-04
  3  15  20  25 -3.34982e-05
  3  15  20  26 -3.71349e-05
  3  15  20  31  8.81153e-05
  3  15  20  37 -6.62016e-05
  3  15  20  42 -4.46579e-05
  3  15  20  46 -3.21964e-05
  3  15  20  53  4.36832e-05
  3  15  20  57  4.61251e-05
  3  15  20  59  2.92473e-05
  3  15  20  62  3.88386e-05
  3  15  20  63  9.46806e-05
  3  15  20  66  1.57068e-05
  3  15  20  67  1.00199e-04
  3  15  20  68 -1.88993e-05
  3  15  20  71  1.69868e-04
  3  15  20  72 -5.66250e-05
  3  15  20  75  1.41068e-04
  3  15  20  77 -3.32042e-05
  3  15  20  79 -9.19626e-05
  3  15  20  81  1.54193e-05
  3  15  20  83 -1.64788e-05
  3  15  20  85  2.93391e-05
  3  15  20  87 -1.57085e-05
  3  16  17   9 -1.47010e-04
  3  16  17  16 -4.58057e-05
  3  16  17  19  2.54517e-04
  3  16  17  28 -2.90815e-04
  3  16  17  29  2.95818e-04
  3  16  17  32  2.46105e-04
  3  16  17  36  1.20335e-04
  3  16  17  41  2.30088e-05
  3  16  17  56  2.30162e-05
  3  16  17  58  1.39970e-05
  3  16  17  60 -1.62974e-05
  3  16  17  61 -5.09790e-05
  3  16  17  64 -9.13410e-05
  3  16  17  65 -1.05279e-05
  3  16  17  69  2.33760e-05
  3  16  17  70 -5.80235e-05
  3  16  17  73  8.20552e-05
  3  16  17  74  1.00233e-04
  3  16  17  76  7.76365e-05
  3  16  17  80  3.04873e-05
  3  16  17  84 -2.27403e-05
  3  16  17  86 -1.52437e-05
  3  16  18   7 -7.01701e-05
  3  16  18  12  1.07924e-04
  3  16  18  15  3.22010e-05
  3  16  18  20  2.04430e-04
  3  16  18  23 -2.92134e-04
  3  16  18  33  8.46225e-05
  3  16  18  34  2.18266e-04
  3  16  18  39  3.55975e-04
  3  16  18  44  1.05700e-04
  3  16  18  47  1.53584e-04
  3  16  18  49  1.16462e-05
  3  16  18  50  1.39303e-05
  3  16  18  55 -8.64014e-05
  3  16  19  10  2.33187e-04
  3  16  19  14  2.12981e-04
  3  16  19  18 -9.73236e-05
  3  16  19  21 -2.56204e-05
  3  16  19  22  1.47318e-03
  3  16  19  26 -1.49510e-04
  3  16  19  31  3.54925e-04
  3  16  19  37  5.64846e-05
  3  16  19  42 -1.11899e-04
  3  16  19  46  2.48541e-05
  3  16  19  53  5.36212e-04
  3  16  19  57 -7.96854e-05
  3  16  19  59 -6.27695e-05
  3  16  19  62  3.08146e-04
  3  16  19  63  1.15350e-04
  3  16  19  66  2.36403e-04
  3  16  19  67  3.60934e-04
  3  16  19  68  1.12967e-04
  3  16  19  71  8.50805e-04
  3  16  19  72 -5.88569e-04
  3  16  19  75 -4.56450e-04
  3  16  19  77 -1.30727e-04
  3  16  19  79  9.68958e-04
  3  16  19  81 -4.78982e-05
  3  16  19  85 -7.19664e-05
  3  16  19  87  3.92173e-05
  3  16  20   8  6.96692e-05
  3  16  20  11 -7.36138e-05
  3  16  20  17  1.57186e-05
  3  16  20  27  6.52119e-05
  3  16  20  30 -1.84390e-04
  3  16  20  35 -6.18990e-05
  3  16  20  43  1.36202e-05
  3  16  20  45 -3.44875e-05
  3  16  20  48 -7.32930e-05
  3  16  20  54  1.24503e-04
  3  16  20  78 -9.63173e-05
  3  17  18   8  4.23847e-05
  3  17  18  11 -1.78221e-05
  3  17  18  13 -3.58213e-04
  3  17  18  17 -1.73941e-04
  3  17  18  24 -4.60991e-04
  3  17  18  27 -4.20477e-04
  3  17  18  30  3.61671e-05
  3  17  18  35  1.13133e-04
  3  17  18  38  6.06314e-05
  3  17  18  43  1.34750e-04
  3  17  18  45  1.51004e-04
  3  17  18  48  5.85485e-04
  3  17  18  51 -7.71254e-05
  3  17  18  54  2.23618e-04
  3  17  18  78  2.19823e-03
  3  17  19   9  5.05030e-04
  3  17  19  16 -2.89462e-05
  3  17  19  19 -3.99211e-04
  3  17  19  28 -5.80253e-04
  3  17  19  29 -7.97510e-04
  3  17  19  32 -5.36585e-04
  3  17  19  36 -2.80637e-04
  3  17  19  40 -1.51380e-04
  3  17  19  41  7.22748e-05
  3  17  19  52  9.12240e-05
  3  17  19  56 -3.57448e-04
  3  17  19  58 -1.04757e-04
  3  17  19  60 -4.00776e-05
  3  17  19  61 -4.05025e-05
  3  17  19  64  8.72866e-05
  3  17  19  65 -7.16696e-05
  3  17  19  69 -9.25126e-05
  3  17  19  70  2.60637e-04
  3  17  19  73  2.07098e-05
  3  17  19  74 -5.47572e-05
  3  17  20   7 -1.61702e-05
  3  17  20  12 -6.97139e-05
  3  17  20  15 -4.18993e-05
  3  17  20  20  3.10568e-05
  3  17  20  23  1.60920e-05
  3  17  20  33  1.18069e-04
  3  17  20  34 -9.11016e-05
  3  17  20  50 -1.80861e-05
  3  17  20  55 -1.86398e-05
  3  18  19   7  2.05107e-04
  3  18  19  12 -3.06798e-04
  3  18  19  15 -2.00907e-04
  3  18  19  20 -7.58011e-05
  3  18  19  23  5.11450e-05
  3  18  19  33  3.87062e-04
  3  18  19  34 -5.74179e-04
  3  18  19  39 -1.59401e-04
  3  18  19  44 -4.63079e-05
  3  18  19  47 -1.75780e-04
  3  18  19  49  4.09190e-04
  3  18  19  55 -1.93682e-05
  3  18  20   9 -1.14254e-04
  3  18  20  16  2.05575e-05
  3  18  20  19  3.16539e-04
  3  18  20  28 -2.03985e-05
  3  18  20  29  1.03644e-04
  3  18  20  32  2.24024e-04
  3  18  20  36  1.96909e-04
  3  18  20  40 -8.82986e-05
  3  18  20  41  1.10976e-04
  3  18  20  52  8.67544e-05
  3  18  20  56  5.97984e-05
  3  18  20  60 -6.63927e-05
  3  18  20  61 -1.09914e-04
  3  18  20  64  2.45765e-04
  3  18  20  65  2.12045e-04
  3  18  20  69  1.89814e-04
  3  18  20  70  2.87192e-05
  3  18  20  73  2.76043e-04
  3  18  20  74 -2.89227e-04
  3  18  20  76 -4.93244e-05
  3  18  20  80 -1.12566e-05
  3  18  20  84  1.22439e-05
  3  19  20  11  2.61076e-05
  3  19  20  13 -9.74531e-05
  3  19  20  17 -8.48911e-05
  3  19  20  24 -4.98541e-05
  3  19  20  27 -1.15694e-04
  3  19  20  30 -6.07542e-05
  3  19  20  35  3.63210e-05
  3  19  20  45  3.12622e-05
  3  19  20  48  1.87594e-05
  3  19  20  51 -2.29423e-05
  3  19  20  54  3.07338e-05
  3  19  20  78  7.01716e-04
gamma
127
  1  11  11  18  18  3.0849844e-05
  1  11  11  21  21 -2.5053375e-05
  1  11  11  25  25 -2.3198611e-05
  1  11  11  26  26  1.6183024e-04
  1  11  11  31  31 -1.3115724e-04
  1  11  11  37  37 -6.8857508e-04
  1  11  11  42  42  3.1459440e-05
  1  11  11  46  46 -3.1120059e-05
  1  11  11  53  53  1.7078465e-05
  1  11  11  59  59 -3.2160366e-05
  1  11  11  63  63 -4.1814749e-05
  1  11  11  68  68 -1.1663807e-04
  1  14  14  18  18 -2.3391351e-05
  1  14  14  21  21 -1.7453630e-04
  1  14  14  25  25 -6.8164944e-05
  1  14  14  26  26  1.3690359e-05
  1  14  14  31  31 -5.9822646e-04
  1  14  14  37  37 -6.1996564e-04
  1  14  14  42  42 -4.9527788e-06
  1  14  14  46  46 -5.8410434e-06
  1  14  14  53  53 -9.2510559e-05
  1  14  14  59  59 -9.7811093e-06
  1  14  14  63  63 -5.3528838e-05
  1  14  14  68  68  7.3164244e-05
  1  15  15  18  18  2.3779231e-05
  1  15  15  21  21 -1.4705064e-04
  1  15  15  26  26  8.3220247e-05
  1  15  15  31  31 -3.2187662e-04
  1  15  15  37  37 -4.5113079e-04
  1  15  15  42  42  7.3851794e-05
  1  15  15  53  53  5.1628679e-06
  1  15  15  59  59 -7.7740847e-06
  1  15  15  63  63 -3.5596095e-05
  1  15  15  68  68  9.6568010e-05
  3  10  10  18  18  8.1315983e-05
  3  10  10  25  25  1.1181622e-05
  3  10  10  26  26  2.4878658e-04
  3  10  10  31  31 -9.6589953e-05
  3  10  10  37  37 -6.7106163e-04
  3  10  10  42  42  8.2718040e-05
  3  10  10  53  53  5.0907392e-05
  3  10  10  63  63 -1.3907096e-05
  3  11  11  18  18  8.2726471e-05
  3  11  11  21  21  8.3347488e-05
  3  11  11  25  25  4.0018240e-05
  3  11  11  26  26  2.2489027e-04
  3  11  11  31  31  1.2377962e-05
  3  11  11  37  37 -3.4923136e-04
  3  11  11  42  42  8.9313530e-05
  3  11  11  46  46  3.2043568e-05
  3  11  11  53  53  3.4394411e-05
  3  11  11  59  59  2.5219758e-05
  3  11  11  63  63 -1.3439803e-05
  3  11  11  68  68  1.1280347e-04
  3  11  16  18  18  6.2472095e-06
  3  11  16  21  21  1.6629816e-05
  3  11  16  26  26  1.4452484e-05
  3  11  16  31  31  9.5706024e-05
  3  11  16  37  37  9.2273608e-06
  3  11  16  42  42  4.7926969e-06
  3  12  12  18  18  3.8686922e-05
  3  12  12  21  21  1.3599936e-05
  3  12  12  26  26  1.2446132e-04
  3  12  12  31  31 -5.0823451e-04
  3  12  12  37  37 -4.2546037e-04
  3  12  12  42  42  7.5774400e-05
  3  12  12  46  46  1.8167877e-05
  3  12  12  53  53  4.8762981e-05
  3  12  12  68  68  1.2112571e-04
  3  12  13  18  18 -3.0057483e-05
  3  12  13  21  21 -2.2216738e-05
  3  12  13  25  25 -3.7307972e-05
  3  12  13  26  26 -8.9807344e-05
  3  12  13  31  31 -2.1488046e-04
  3  12  13  37  37  1.2790387e-04
  3  12  13  42  42 -1.7182724e-05
  3  12  13  46  46  5.6978103e-06
  3  12  13  53  53 -1.2866625e-05
  3  12  13  63  63  2.5526850e-05
  3  12  13  68  68  1.5155604e-05
  3  13  12  18  18 -3.0057483e-05
  3  13  12  21  21 -2.2216738e-05
  3  13  12  25  25 -3.7307972e-05
  3  13  12  26  26 -8.9807344e-05
  3  13  12  31  31 -2.1488046e-04
  3  13  12  37  37  1.2790387e-04
  3  13  12  42  42 -1.7182724e-05
  3  13  12  46  46  5.6978103e-06
  3  13  12  53  53 -1.2866625e-05
  3  13  12  63  63  2.5526849e-05
  3  13  12  68  68  1.5155604e-05
  3  13  13  18  18  2.8675376e-05
  3  13  13  21  21 -2.2725043e-05
  3  13  13  26  26  1.0183281e-04
  3  13  13  31  31 -5.0997181e-04
  3  13  13  37  37 -4.7210371e-04
  3  13  13  42  42  5.6737739e-05
  3  13  13  46  46 -1.1155566e-05
  3  13  13  53  53  7.2240771e-06
  3  13  13  63  63 -4.0584265e-05
  3  13  13  68  68 -3.2722090e-05
  3  15  15  21  21 -9.9773102e-05
  3  15  15  25  25 -1.7339054e-05
  3  15  15  26  26  3.5094449e-05
  3  15  15  31  31 -8.2017573e-04
  3  15  15  37  37 -6.0447868e-04
  3  15  15  42  42  3.1577281e-05
  3  15  15  53  53  4.4300746e-05
  3  15  15  63  63  3.3496815e-05
  3  15  15  68  68  8.9456432e-05
  3  16  11  18  18  6.2472095e-06
  3  16  11  21  21  1.6629816e-05
  3  16  11  26  26  1.4452484e-05
  3  16  11  31  31  9.5706024e-05
  3  16  11  37  37  9.2273608e-06
  3  16  11  42  42  4.7926969e-06
  3  16  16  18  18  3.1514043e-05
  3  16  16  21  21 -9.6836642e-05
  3  16  16  25  25 -6.0315477e-06
  3  16  16  26  26  7.4704516e-06
  3  16  16  31  31 -9.8632320e-04
  3  16  16  37  37 -4.8661125e-04
  3  16  16  42  42  3.8436432e-05
  3  16  16  53  53  3.3378882e-05
  3  16  16  59  59  2.5903198e-05
  3  16  16  63  63 -5.3310000e-06
  3  16  16  68  68  9.2058269e-05
SOC R
  0.0000000e+00  0.0000000e+00  0.0000000e+00  0.0000000e+00  0.0000000e+00  0.0000000e+00  0.0000000e+00  0.0000000e+00  0.0000000e+00  0.0000000e+00  0.0000000e+00  0.0000000e+00  0.0000000e+00  0.0000000e+00  0.0000000e+00  0.0000000e+00  0.0000000e+00  0.0000000e+00  0.0000000e+00  0.0000000e+00  0.0000000e+00 -2.0826270e-10  3.0274390e-13  3.8007840e-04 -1.6976460e-10  1.0815720e-11 -1.8696390e-10 -1.8300760e-04  2.4377900e-11  9.7528890e-10 -6.1609060e-11  8.7354570e-04  3.3844080e-10  1.5527310e-09  8.4363110e-12 -5.6186920e-10  1.0613500e-03  2.4154470e-09  2.3918000e-10  2.1458790e-04 -1.3776110e-10  0.0000000e+00  0.0000000e+00  0.0000000e+00  0.0000000e+00  0.0000000e+00  0.0000000e+00  0.0000000e+00  0.0000000e+00  0.0000000e+00  0.0000000e+00  0.0000000e+00  0.0000000e+00  0.0000000e+00  0.0000000e+00  0.0000000e+00  0.0000000e+00  0.0000000e+00  0.0000000e+00  0.0000000e+00  0.0000000e+00 -2.0826270e-10  3.0274390e-13  3.8007840e-04 -1.6976460e-10  1.0815720e-11 -1.8696390e-10 -1.8300760e-04  2.4377900e-11  9.7528890e-10 -6.1609060e-11  8.7354570e-04  3.3844080e-10  1.5527310e-09  8.4363110e-12 -5.6186920e-10  1.0613500e-03  2.4154470e-09  2.3918000e-10  2.1458790e-04 -1.3776110e-10
  0.0000000e+00  0.0000000e+00  0.0000000e+00  0.0000000e+00  0.0000000e+00  0.0000000e+00  0.0000000e+00  0.0000000e+00  0.0000000e+00  0.0000000e+00  0.0000000e+00  0.0000000e+00  0.0000000e+00  0.0000000e+00  0.0000000e+00  0.0000000e+00  0.0000000e+00  0.0000000e+00  0.0000000e+00  0.0000000e+00  0.0000000e+00  1.6223170e-11 -1.7205690e-12  1.9893520e-10 -6.5408430e-13 -2.1289950e-11 -9.9473140e-13 -1.4168070e-10 -2.0160950e-11 -1.8305790e-05  1.4016680e-11 -1.1709630e-09 -2.9722520e-04  2.4518600e-04 -7.9869670e-12 -9.9104370e-12 -2.2723240e-10 -1.1177310e-04 -3.0869370e-11  2.7836600e-10  8.9504350e-12  0.0000000e+00  0.0000000e+00  0.0000000e+00  0.0000000e+00  0.0000000e+00  0.0000000e+00  0.0000000e+00  0.0000000e+00  0.0000000e+00  0.0000000e+00  0.0000000e+00  0.0000000e+00  0.0000000e+00  0.0000000e+00  0.0000000e+00  0.0000000e+00  0.0000000e+00  0.0000000e+00  0.0000000e+00  0.0000000e+00  1.6223170e-11 -1.7205690e-12  1.9893520e-10 -6.5408430e-13 -2.1289950e-11 -9.9473140e-13 -1.4168070e-10 -2.0160950e-11 -1.8305790e-05  1.4016680e-11 -1.1709630e-09 -2.9722520e-04  2.4518600e-04 -7.9869670e-12 -9.9104370e-12 -2.2723240e-10 -1.1177310e-04 -3.0869370e-11  2.7836600e-10  8.9504350e-12
  0.0000000e+00  0.0000000e+00  0.0000000e+00  0.0000000e+00  0.0000000e+00  0.0000000e+00  0.0000000e+00  0.0000000e+00  0.0000000e+00  0.0000000e+00  0.0000000e+00  0.0000000e+00  0.0000000e+00  0.0000000e+00  0.0000000e+00  0.0000000e+00  0.0000000e+00  0.0000000e+00  0.0000000e+00  0.0000000e+00  0.0000000e+00 -5.0804580e-04  1.7208820e-09 -3.8531950e-10  5.3845280e-05 -5.0454470e-08 -3.1349250e-05 -4.7655720e-11  1.0225650e-10  4.2645120e-13 -4.1103440e-10  1.8678600e-11 -3.3289850e-12 -2.1463150e-11  3.8215890e-05 -3.9791090e-04 -1.2803860e-10  1.2658170e-12 -5.3270370e-11 -4.1971150e-11  1.5223910e-06  0.0000000e+00  0.0000000e+00  0.0000000e+00  0.0000000e+00  0.0000000e+00  0.0000000e+00  0.0000000e+00  0.0000000e+00  0.0000000e+00  0.0000000e+00  0.0000000e+00  0.0000000e+00  0.0000000e+00  0.0000000e+00  0.0000000e+00  0.0000000e+00  0.0000000e+00  0.0000000e+00  0.0000000e+00  0.0000000e+00 -5.0804580e-04  1.7208820e-09 -3.8531950e-10  5.3845280e-05 -5.0454470e-08 -3.1349250e-05 -4.7655720e-11  1.0225650e-10  4.2645120e-13 -4.1103440e-10  1.8678600e-11 -3.3289850e-12 -2.1463150e-11  3.8215890e-05 -3.9791090e-04 -1.2803860e-10  1.2658170e-12 -5.3270370e-11 -4.1971150e-11  1.5223910e-06
  0.0000000e+00  0.0000000e+00  0.0000000e+00  0.0000000e+00  0.0000000e+00  0.0000000e+00  0.0000000e+00  0.0000000e+00  0.0000000e+00  0.0000000e+00  0.0000000e+00  0.0000000e+00  0.0000000e+00  0.0000000e+00  0.0000000e+00  0.0000000e+00  0.0000000e+00  0.0000000e+00  0.0000000e+00  0.0000000e+00  0.0000000e+00 -3.4490490e-10  1.1725700e-11  4.1198320e-04  1.2381460e-10 -6.8620960e-12  2.8604770e-10  2.2537890e-04 -2.6272290e-11 -9.2981520e-10 -5.1968440e-12  1.1973750e-05 -3.4860990e-10 -5.7163480e-10  2.7079880e-11  5.4494040e-11 -3.0943090e-04 -8.5275710e-10  1.2842360e-11  6.1855010e-05 -2.7841250e-11  0.0000000e+00  0.0000000e+00  0.0000000e+00  0.0000000e+00  0.0000000e+00  0.0000000e+00  0.0000000e+00  0.0000000e+00  0.0000000e+00  0.0000000e+00  0.0000000e+00  0.0000000e+00  0.0000000e+00  0.0000000e+00  0.0000000e+00  0.0000000e+00  0.0000000e+00  0.0000000e+00  0.0000000e+00  0.0000000e+00 -3.4490490e-10  1.1725700e-11  4.1198320e-04  1.2381460e-10 -6.8620960e-12  2.8604770e-10  2.2537890e-04 -2.6272290e-11 -9.2981520e-10 -5.1968440e-12  1.1973750e-05 -3.4860990e-10 -5.7163480e-10  2.7079880e-11  5.4494040e-11 -3.0943090e-04 -8.5275710e-10  1.2842360e-11  6.1855010e-05 -2.7841250e-11
  0.0000000e+00  0.0000000e+00  0.0000000e+00  0.0000000e+00  0.0000000e+00  0.0000000e+00  0.0000000e+00  0.0000000e+00  0.0000000e+00  0.0000000e+00  0.0000000e+00  0.0000000e+00  0.0000000e+00  0.0000000e+00  0.0000000e+00  0.0000000e+00  0.0000000e+00  0.0000000e+00  0.0000000e+00  0.0000000e+00  0.0000000e+00  3.0314050e-12  9.3196010e-12  3.5071650e-10  3.0849490e-11 -1.7942250e-11  9.2465160e-12 -2.6598550e-09 -9.7976050e-11 -1.1014680e-04 -4.7620380e-11 -4.0071090e-10 -1.3812790e-04  1.4358270e-04 -2.7473950e-12 -6.8842980e-13 -1.1285450e-09 -4.4229630e-06  2.0233630e-12 -2.4000140e-10  4.1937040e-12  0.0000000e+00  0.0000000e+00  0.0000000e+00  0.0000000e+00  0.0000000e+00  0.0000000e+00  0.0000000e+00  0.0000000e+00  0.0000000e+00  0.0000000e+00  0.0000000e+00  0.0000000e+00  0.0000000e+00  0.0000000e+00  0.0000000e+00  0.0000000e+00  0.0000000e+00  0.0000000e+00  0.0000000e+00  0.0000000e+00  3.0314050e-12  9.3196010e-12  3.5071650e-10  3.0849490e-11 -1.7942250e-11  9.2465160e-12 -2.6598550e-09 -9.7976050e-11 -1.1014680e-04 -4.7620380e-11 -4.0071090e-10 -1.3812790e-04  1.4358270e-04 -2.7473950e-12 -6.8842980e-13 -1.1285450e-09 -4.4229630e-06  2.0233630e-12 -2.4000140e-10  4.1937040e-12
  0.0000000e+00  0.0000000e+00  0.0000000e+00  0.0000000e+00  0.0000000e+00  0.0000000e+00  0.0000000e+00  0.0000000e+00  0.0000000e+00  0.0000000e+00  0.0000000e+00  0.0000000e+00  0.0000000e+00  0.0000000e+00  0.0000000e+00  0.0000000e+00  0.0000000e+00  0.0000000e+00  0.0000000e+00  0.0000000e+00  0.0000000e+00  6.0447400e-05 -8.9148340e-11  1.8652650e-09  4.4303050e-04 -4.1651560e-07  2.0463420e-04 -6.2401000e-09 -2.2320760e-10  1.0747500e-11 -5.4988140e-10  3.3499510e-10  5.4621380e-12  6.2987210e-12 -1.0609330e-06  1.9744170e-04 -3.5692190e-09 -5.5773770e-13 -2.2726400e-10 -4.4181820e-10 -4.4251480e-06  0.0000000e+00  0.0000000e+00  0.0000000e+00  0.0000000e+00  0.0000000e+00  0.0000000e+00  0.0000000e+00  0.0000000e+00  0.0000000e+00  0.0000000e+00  0.0000000e+00  0.0000000e+00  0.0000000e+00  0.0000000e+00  0.0000000e+00  0.0000000e+00  0.0000000e+00  0.0000000e+00  0.0000000e+00  0.0000000e+00  6.0447400e-05 -8.9148340e-11  1.8652650e-09  4.4303050e-04 -4.1651560e-07  2.0463420e-04 -6.2401000e-09 -2.2320760e-10  1.0747500e-11 -5.4988140e-10  3.3499510e-10  5.4621380e-12  6.2987210e-12 -1.0609330e-06  1.9744170e-04 -3.5692190e-09 -5.5773770e-13 -2.2726400e-10 -4.4181820e-10 -4.4251480e-06
  0.0000000e+00  0.0000000e+00  0.0000000e+00  0.0000000e+00  0.0000000e+00  0.0000000e+00  0.0000000e+00  0.0000000e+00  0.0000000e+00  0.0000000e+00  0.0000000e+00  0.0000000e+00  0.0000000e+00  0.0000000e+00  0.0000000e+00  0.0000000e+00  0.0000000e+00  0.0000000e+00  0.0000000e+00  0.0000000e+00  0.0000000e+00 -9.8456400e-10  2.6477610e-12  1.1680970e-04 -6.8447880e-09  1.8410880e-11 -3.5579040e-09 -3.8065010e-04  4.7674000e-11  2.6116240e-09  6.1388890e-12  2.4670580e-05  5.4324480e-10 -1.2971680e-09  1.6472440e-11 -2.8232710e-09 -2.4150230e-04 -4.7551400e-10 -4.0430420e-11 -3.0284350e-05  1.0222350e-10  0.0000000e+00  0.0000000e+00  0.0000000e+00  0.0000000e+00  0.0000000e+00  0.0000000e+00  0.0000000e+00  0.0000000e+00  0.0000000e+00  0.0000000e+00  0.0000000e+00  0.0000000e+00  0.0000000e+00  0.0000000e+00  0.0000000e+00  0.0000000e+00  0.0000000e+00  0.0000000e+00  0.0000000e+00  0.0000000e+00 -9.8456400e-10  2.6477610e-12  1.1680970e-04 -6.8447880e-09  1.8410880e-11 -3.5579040e-09 -3.8065010e-04  4.7674000e-11  2.6116240e-09  6.1388890e-12  2.4670580e-05  5.4324480e-10 -1.2971680e-09  1.6472440e-11 -2.8232710e-09 -2.4150230e-04 -4.7551400e-10 -4.0430420e-11 -3.0284350e-05  1.0222350e-10
  0.0000000e+00  0.0000000e+00  0.0000000e+00  0.0000000e+00  0.0000000e+00  0.0000000e+00  0.0000000e+00  0.0000000e+00  0.0000000e+00  0.0000000e+00  0.0000000e+00  0.0000000e+00  0.0000000e+00  0.0000000e+00  0.0000000e+00  0.0000000e+00  0.0000000e+00  0.0000000e+00  0.0000000e+00  0.0000000e+00  0.0000000e+00 -1.6707270e-10  2.2448820e-05 -6.3664820e-12  1.1708260e-07  1.2538890e-04  2.0885610e-09  5.9597360e-11  4.6998640e-04 -9.0077400e-10 -1.6479410e-04 -1.2940120e-11  8.4886850e-11 -7.2639280e-12 -6.6903690e-12 -1.0070580e-09  3.5803040e-12 -1.2600570e-11 -1.5042220e-05  4.4972150e-12  1.6494710e-10  0.0000000e+00  0.0000000e+00  0.0000000e+00  0.0000000e+00  0.0000000e+00  0.0000000e+00  0.0000000e+00  0.0000000e+00  0.0000000e+00  0.0000000e+00  0.0000000e+00  0.0000000e+00  0.0000000e+00  0.0000000e+00  0.0000000e+00  0.0000000e+00  0.0000000e+00  0.0000000e+00  0.0000000e+00  0.0000000e+00 -1.6707270e-10  2.2448820e-05 -6.3664820e-12  1.1708260e-07  1.2538890e-04  2.0885610e-09  5.9597360e-11  4.6998640e-04 -9.0077400e-10 -1.6479410e-04 -1.2940120e-11  8.4886850e-11 -7.2639280e-12 -6.6903690e-12 -1.0070580e-09  3.5803040e-12 -1.2600570e-11 -1.5042220e-05  4.4972150e-12  1.6494710e-10
  0.0000000e+00  0.0000000e+00  0.0000000e+00  0.0000000e+00  0.0000000e+00  0.0000000e+00  0.0000000e+00  0.0000000e+00  0.0000000e+00  0.0000000e+00  0.0000000e+00  0.0000000e+00  0.0000000e+00  0.0000000e+00  0.0000000e+00  0.0000000e+00  0.0000000e+00  0.0000000e+00  0.0000000e+00  0.0000000e+00  0.0000000e+00  9.2938580e-13 -3.8754220e-11  3.1199300e-10  8.4551830e-12 -1.9496640e-10 -1.3400430e-11 -2.3806930e-09 -9.4061330e-10 -4.6996780e-04 -3.0668790e-11  3.7052370e-10  1.1315940e-04  1.6209920e-05 -1.1626680e-12 -1.6843540e-12 -7.5588390e-11 -1.5793590e-05  1.3765530e-11  5.7710500e-11 -6.8713320e-13  0.0000000e+00  0.0000000e+00  0.0000000e+00  0.0000000e+00  0.0000000e+00  0.0000000e+00  0.0000000e+00  0.0000000e+00  0.0000000e+00  0.0000000e+00  0.0000000e+00  0.0000000e+00  0.0000000e+00  0.0000000e+00  0.0000000e+00  0.0000000e+00  0.0000000e+00  0.0000000e+00  0.0000000e+00  0.0000000e+00  9.2938580e-13 -3.8754220e-11  3.1199300e-10  8.4551830e-12 -1.9496640e-10 -1.3400430e-11 -2.3806930e-09 -9.4061330e-10 -4.6996780e-04 -3.0668790e-11  3.7052370e-10  1.1315940e-04  1.6209920e-05 -1.1626680e-12 -1.6843540e-12 -7.5588390e-11 -1.5793590e-05  1.3765530e-11  5.7710500e-11 -6.8713320e-13
  0.0000000e+00  0.0000000e+00  0.0000000e+00  0.0000000e+00  0.0000000e+00  0.0000000e+00  0.0000000e+00  0.0000000e+00  0.0000000e+00  0.0000000e+00  0.0000000e+00  0.0000000e+00  0.0000000e+00  0.0000000e+00  0.0000000e+00  0.0000000e+00  0.0000000e+00  0.0000000e+00  0.0000000e+00  0.0000000e+00  0.0000000e+00 -1.9588380e-10  3.2102940e-12  2.5774130e-04 -1.8793680e-10  1.9402570e-12 -2.9599190e-10 -2.0240140e-04  2.8493640e-11  1.3482760e-09  2.9900030e-11 -9.7954210e-05 -2.5649130e-10 -6.7329610e-10  1.1870370e-11  9.0718560e-11 -3.2107690e-04 -7.4092420e-10  5.2186330e-12  4.2336950e-05 -1.0709470e-11  0.0000000e+00  0.0000000e+00  0.0000000e+00  0.0000000e+00  0.0000000e+00  0.0000000e+00  0.0000000e+00  0.0000000e+00  0.0000000e+00  0.0000000e+00  0.0000000e+00  0.0000000e+00  0.0000000e+00  0.0000000e+00  0.0000000e+00  0.0000000e+00  0.0000000e+00  0.0000000e+00  0.0000000e+00  0.0000000e+00 -1.9588380e-10  3.2102940e-12  2.5774130e-04 -1.8793680e-10  1.9402570e-12 -2.9599190e-10 -2.0240140e-04  2.8493640e-11  1.3482760e-09  2.9900030e-11 -9.7954210e-05 -2.5649130e-10 -6.7329610e-10  1.1870370e-11  9.0718560e-11 -3.2107690e-04 -7.4092420e-10  5.2186330e-12  4.2336950e-05 -1.0709470e-11
  0.0000000e+00  0.0000000e+00  0.0000000e+00  0.0000000e+00  0.0000000e+00  0.0000000e+00  0.0000000e+00  0.0000000e+00  0.0000000e+00  0.0000000e+00  0.0000000e+00  0.0000000e+00  0.0000000e+00  0.0000000e+00  0.0000000e+00  0.0000000e+00  0.0000000e+00  0.0000000e+00  0.0000000e+00  0.0000000e+00  0.0000000e+00  2.4064960e-12 -6.0194570e-11 -8.8361530e-11  2.9580440e-12 -4.4908410e-11 -4.7316370e-12 -6.8688310e-10 -1.2952890e-10 -1.3407530e-04 -4.6980740e-11  5.6356890e-10  3.5024600e-04  3.7131860e-04 -1.0360030e-11 -2.4428480e-11 -6.9495990e-10 -4.9395470e-05 -8.1551530e-12 -2.3500270e-11 -8.4236770e-13  0.0000000e+00  0.0000000e+00  0.0000000e+00  0.0000000e+00  0.0000000e+00  0.0000000e+00  0.0000000e+00  0.0000000e+00  0.0000000e+00  0.0000000e+00  0.0000000e+00  0.0000000e+00  0.0000000e+00  0.0000000e+00  0.0000000e+00  0.0000000e+00  0.0000000e+00  0.0000000e+00  0.0000000e+00  0.0000000e+00  2.4064960e-12 -6.0194570e-11 -8.8361530e-11  2.9580440e-12 -4.4908410e-11 -4.7316370e-12 -6.8688310e-10 -1.2952890e-10 -1.3407530e-04 -4.6980740e-11  5.6356890e-10  3.5024600e-04  3.7131860e-04 -1.0360030e-11 -2.4428480e-11 -6.9495990e-10 -4.9395470e-05 -8.1551530e-12 -2.3500270e-11 -8.4236770e-13
  0.0000000e+00  0.0000000e+00  0.0000000e+00  0.0000000e+00  0.0000000e+00  0.0000000e+00  0.0000000e+00  0.0000000e+00  0.0000000e+00  0.0000000e+00  0.0000000e+00  0.0000000e+00  0.0000000e+00  0.0000000e+00  0.0000000e+00  0.0000000e+00  0.0000000e+00  0.0000000e+00  0.0000000e+00  0.0000000e+00  0.0000000e+00 -1.3211880e-10 -1.5917890e-11  1.0987380e-04 -8.0008570e-11 -2.3931730e-12 -1.1608680e-10 -8.3639340e-05  1.1264110e-11  4.8897920e-10  2.5407010e-11 -4.0897030e-05 -4.4436870e-11 -1.5287980e-10  6.7804630e-12  1.9543320e-11 -1.3830150e-04 -4.2735370e-10 -5.0799090e-11 -5.2073950e-05  4.7266120e-11  0.0000000e+00  0.0000000e+00  0.0000000e+00  0.0000000e+00  0.0000000e+00  0.0000000e+00  0.0000000e+00  0.0000000e+00  0.0000000e+00  0.0000000e+00  0.0000000e+00  0.0000000e+00  0.0000000e+00  0.0000000e+00  0.0000000e+00  0.0000000e+00  0.0000000e+00  0.0000000e+00  0.0000000e+00  0.0000000e+00 -1.3211880e-10 -1.5917890e-11  1.0987380e-04 -8.0008570e-11 -2.3931730e-12 -1.1608680e-10 -8.3639340e-05  1.1264110e-11  4.8897920e-10  2.5407010e-11 -4.0897030e-05 -4.4436870e-11 -1.5287980e-10  6.7804630e-12  1.9543320e-11 -1.3830150e-04 -4.2735370e-10 -5.0799090e-11 -5.2073950e-05  4.7266120e-11
  0.0000000e+00  0.0000000e+00  0.0000000e+00  0.0000000e+00  0.0000000e+00  0.0000000e+00  0.0000000e+00  0.0000000e+00  0.0000000e+00  0.0000000e+00  0.0000000e+00  0.0000000e+00  0.0000000e+00  0.0000000e+00  0.0000000e+00  0.0000000e+00  0.0000000e+00  0.0000000e+00  0.0000000e+00  0.0000000e+00  0.0000000e+00  1.5317470e-09  4.0800270e-05  9.8318950e-12 -4.1536620e-08 -4.5017490e-05 -3.5665240e-10 -5.6886030e-12 -1.0460350e-05 -6.0910010e-12  9.0141240e-05  2.3817210e-12 -1.9610790e-12 -1.9523240e-11 -2.0123590e-10  1.3339150e-09 -6.8780970e-12  9.9117620e-12 -1.8115490e-05  1.0279290e-11 -1.1443290e-10  0.0000000e+00  0.0000000e+00  0.0000000e+00  0.0000000e+00  0.0000000e+00  0.0000000e+00  0.0000000e+00  0.0000000e+00  0.0000000e+00  0.0000000e+00  0.0000000e+00  0.0000000e+00  0.0000000e+00  0.0000000e+00  0.0000000e+00  0.0000000e+00  0.0000000e+00  0.0000000e+00  0.0000000e+00  0.0000000e+00  1.5317470e-09  4.0800270e-05  9.8318950e-12 -4.1536620e-08 -4.5017490e-05 -3.5665240e-10 -5.6886030e-12 -1.0460350e-05 -6.0910010e-12  9.0141240e-05  2.3817210e-12 -1.9610790e-12 -1.9523240e-11 -2.0123590e-10  1.3339150e-09 -6.8780970e-12  9.9117620e-12 -1.8115490e-05  1.0279290e-11 -1.1443290e-10
  0.0000000e+00  0.0000000e+00  0.0000000e+00  0.0000000e+00  0.0000000e+00  0.0000000e+00  0.0000000e+00  0.0000000e+00  0.0000000e+00  0.0000000e+00  0.0000000e+00  0.0000000e+00  0.0000000e+00  0.0000000e+00  0.0000000e+00  0.0000000e+00  0.0000000e+00  0.0000000e+00  0.0000000e+00  0.0000000e+00  0.0000000e+00  2.0096980e-08 -3.5866760e-04 -1.0904060e-11 -1.2438810e-07 -1.4245260e-04 -2.5543690e-09  1.7155620e-11  1.3909030e-05 -6.6388620e-11  2.9807750e-04  1.9924510e-11 -3.3279290e-11 -4.7797620e-11 -1.8377420e-09  1.9123670e-08  2.8134270e-11  1.1194140e-11  2.2243890e-05 -1.3880250e-11 -2.8925000e-09  0.0000000e+00  0.0000000e+00  0.0000000e+00  0.0000000e+00  0.0000000e+00  0.0000000e+00  0.0000000e+00  0.0000000e+00  0.0000000e+00  0.0000000e+00  0.0000000e+00  0.0000000e+00  0.0000000e+00  0.0000000e+00  0.0000000e+00  0.0000000e+00  0.0000000e+00  0.0000000e+00  0.0000000e+00  0.0000000e+00  2.0096980e-08 -3.5866760e-04 -1.0904060e-11 -1.2438810e-07 -1.4245260e-04 -2.5543690e-09  1.7155620e-11  1.3909030e-05 -6.6388620e-11  2.9807750e-04  1.9924510e-11 -3.3279290e-11 -4.7797620e-11 -1.8377420e-09  1.9123670e-08  2.8134270e-11  1.1194140e-11  2.2243890e-05 -1.3880250e-11 -2.8925000e-09
  0.0000000e+00  0.0000000e+00  0.0000000e+00  0.0000000e+00  0.0000000e+00  0.0000000e+00  0.0000000e+00  0.0000000e+00  0.0000000e+00  0.0000000e+00  0.0000000e+00  0.0000000e+00  0.0000000e+00  0.0000000e+00  0.0000000e+00  0.0000000e+00  0.0000000e+00  0.0000000e+00  0.0000000e+00  0.0000000e+00  0.0000000e+00  2.8785260e-04  2.5257720e-08  1.8708360e-10  1.2520930e-04 -1.0686070e-07 -2.5355940e-05 -6.2082710e-11 -1.2731160e-09  5.7669590e-12 -2.2875100e-08 -2.7403660e-11 -2.8322530e-12  9.2867840e-12 -2.6719010e-05  2.6165290e-04  1.0680780e-10  1.5467670e-12 -1.6849620e-09 -1.1980260e-11 -4.2583250e-05  0.0000000e+00  0.0000000e+00  0.0000000e+00  0.0000000e+00  0.0000000e+00  0.0000000e+00  0.0000000e+00  0.0000000e+00  0.0000000e+00  0.0000000e+00  0.0000000e+00  0.0000000e+00  0.0000000e+00  0.0000000e+00  0.0000000e+00  0.0000000e+00  0.0000000e+00  0.0000000e+00  0.0000000e+00  0.0000000e+00  2.8785260e-04  2.5257720e-08  1.8708360e-10  1.2520930e-04 -1.0686070e-07 -2.5355940e-05 -6.2082710e-11 -1.2731160e-09  5.7669590e-12 -2.2875100e-08 -2.7403660e-11 -2.8322530e-12  9.2867840e-12 -2.6719010e-05  2.6165290e-04  1.0680780e-10  1.5467670e-12 -1.6849620e-09 -1.1980260e-11 -4.2583250e-05
  0.0000000e+00  0.0000000e+00  0.0000000e+00  0.0000000e+00  0.0000000e+00  0.0000000e+00  0.0000000e+00  0.0000000e+00  0.0000000e+00  0.0000000e+00  0.0000000e+00  0.0000000e+00  0.0000000e+00  0.0000000e+00  0.0000000e+00  0.0000000e+00  0.0000000e+00  0.0000000e+00  0.0000000e+00  0.0000000e+00  0.0000000e+00 -3.7166400e-05  9.4011750e-10  5.2024040e-12  5.6048490e-05 -5.2552510e-08  3.0510250e-06 -4.4371790e-11 -1.9663100e-10  1.0905960e-11 -4.0405610e-10 -2.7912140e-12 -1.0771870e-11 -1.2966700e-12  5.3015050e-05  9.2803250e-05  3.3520400e-11 -2.4556200e-11 -1.3879730e-10 -2.6747900e-12 -1.1761090e-05  0.0000000e+00  0.0000000e+00  0.0000000e+00  0.0000000e+00  0.0000000e+00  0.0000000e+00  0.0000000e+00  0.0000000e+00  0.0000000e+00  0.0000000e+00  0.0000000e+00  0.0000000e+00  0.0000000e+00  0.0000000e+00  0.0000000e+00  0.0000000e+00  0.0000000e+00  0.0000000e+00  0.0000000e+00  0.0000000e+00 -3.7166400e-05  9.4011750e-10  5.2024040e-12  5.6048490e-05 -5.2552510e-08  3.0510250e-06 -4.4371790e-11 -1.9663100e-10  1.0905960e-11 -4.0405610e-10 -2.7912140e-12 -1.0771870e-11 -1.2966700e-12  5.3015050e-05  9.2803250e-05  3.3520400e-11 -2.4556200e-11 -1.3879730e-10 -2.6747900e-12 -1.1761090e-05
  0.0000000e+00  0.0000000e+00  0.0000000e+00  0.0000000e+00  0.0000000e+00  0.0000000e+00  0.0000000e+00  0.0000000e+00  0.0000000e+00  0.0000000e+00  0.0000000e+00  0.0000000e+00  0.0000000e+00  0.0000000e+00  0.0000000e+00  0.0000000e+00  0.0000000e+00  0.0000000e+00  0.0000000e+00  0.0000000e+00  0.0000000e+00  5.9306870e-11  2.0114770e-11  9.4945800e-11 -5.8516570e-11  1.2218110e-12 -5.1230320e-12  1.5692960e-10  6.6152550e-12  6.0911540e-06  8.2090230e-12 -3.7896030e-11 -3.8136520e-06 -1.0735210e-05 -4.3409130e-11 -7.9972480e-11  7.6119230e-11 -2.0604090e-05  7.6038490e-12  2.8896360e-10  7.5584290e-12  0.0000000e+00  0.0000000e+00  0.0000000e+00  0.0000000e+00  0.0000000e+00  0.0000000e+00  0.0000000e+00  0.0000000e+00  0.0000000e+00  0.0000000e+00  0.0000000e+00  0.0000000e+00  0.0000000e+00  0.0000000e+00  0.0000000e+00  0.0000000e+00  0.0000000e+00  0.0000000e+00  0.0000000e+00  0.0000000e+00  5.9306870e-11  2.0114770e-11  9.4945800e-11 -5.8516570e-11  1.2218110e-12 -5.1230320e-12  1.5692960e-10  6.6152550e-12  6.0911540e-06  8.2090230e-12 -3.7896030e-11 -3.8136520e-06 -1.0735210e-05 -4.3409130e-11 -7.9972480e-11  7.6119230e-11 -2.0604090e-05  7.6038490e-12  2.8896360e-10  7.5584290e-12
  0.0000000e+00  0.0000000e+00  0.0000000e+00  0.0000000e+00  0.0000000e+00  0.0000000e+00  0.0000000e+00  0.0000000e+00  0.0000000e+00  0.0000000e+00  0.0000000e+00  0.0000000e+00  0.0000000e+00  0.0000000e+00  0.0000000e+00  0.0000000e+00  0.0000000e+00  0.0000000e+00  0.0000000e+00  0.0000000e+00  0.0000000e+00 -9.5978140e-11  2.1008780e-11  2.4832490e-05 -4.1632810e-11  4.5362590e-12 -4.0275560e-11 -2.3205780e-05 -3.6029900e-12  9.1589660e-11  4.0940660e-11 -5.7276440e-05  9.8775290e-11 -3.1331630e-10  1.2668760e-11 -5.9403300e-11 -3.6282380e-05 -7.3871010e-11  3.0783120e-11  1.4157740e-05 -5.3311210e-12  0.0000000e+00  0.0000000e+00  0.0000000e+00  0.0000000e+00  0.0000000e+00  0.0000000e+00  0.0000000e+00  0.0000000e+00  0.0000000e+00  0.0000000e+00  0.0000000e+00  0.0000000e+00  0.0000000e+00  0.0000000e+00  0.0000000e+00  0.0000000e+00  0.0000000e+00  0.0000000e+00  0.0000000e+00  0.0000000e+00 -9.5978140e-11  2.1008780e-11  2.4832490e-05 -4.1632810e-11  4.5362590e-12 -4.0275560e-11 -2.3205780e-05 -3.6029900e-12  9.1589660e-11  4.0940660e-11 -5.7276440e-05  9.8775290e-11 -3.1331630e-10  1.2668760e-11 -5.9403300e-11 -3.6282380e-05 -7.3871010e-11  3.0783120e-11  1.4157740e-05 -5.3311210e-12
  0.0000000e+00  0.0000000e+00  0.0000000e+00  0.0000000e+00  0.0000000e+00  0.0000000e+00  0.0000000e+00  0.0000000e+00  0.0000000e+00  0.0000000e+00  0.0000000e+00  0.0000000e+00  0.0000000e+00  0.0000000e+00  0.0000000e+00  0.0000000e+00  0.0000000e+00  0.0000000e+00  0.0000000e+00  0.0000000e+00  0.0000000e+00 -7.4464330e-10 -2.2735110e-05  4.7863870e-11 -9.6881650e-09 -1.0436850e-05 -1.5928410e-11 -1.7780520e-11  1.0734080e-05 -1.5462180e-10 -5.7408900e-05 -2.5231660e-11  2.5921790e-10  1.5881450e-10 -1.2796950e-10 -3.3405810e-10 -1.3568610e-11  3.5462050e-11 -1.0969210e-04  1.5469080e-10 -2.1895200e-09  0.0000000e+00  0.0000000e+00  0.0000000e+00  0.0000000e+00  0.0000000e+00  0.0000000e+00  0.0000000e+00  0.0000000e+00  0.0000000e+00  0.0000000e+00  0.0000000e+00  0.0000000e+00  0.0000000e+00  0.0000000e+00  0.0000000e+00  0.0000000e+00  0.0000000e+00  0.0000000e+00  0.0000000e+00  0.0000000e+00 -7.4464330e-10 -2.2735110e-05  4.7863870e-11 -9.6881650e-09 -1.0436850e-05 -1.5928410e-11 -1.7780520e-11  1.0734080e-05 -1.5462180e-10 -5.7408900e-05 -2.5231660e-11  2.5921790e-10  1.5881450e-10 -1.2796950e-10 -3.3405810e-10 -1.3568610e-11  3.5462050e-11 -1.0969210e-04  1.5469080e-10 -2.1895200e-09
  0.0000000e+00  0.0000000e+00  0.0000000e+00  0.0000000e+00  0.0000000e+00  0.0000000e+00  0.0000000e+00  0.0000000e+00  0.0000000e+00  0.0000000e+00  0.0000000e+00  0.0000000e+00  0.0000000e+00  0.0000000e+00  0.0000000e+00  0.0000000e+00  0.0000000e+00  0.0000000e+00  0.0000000e+00  0.0000000e+00  0.0000000e+00 -1.1796370e-11  4.6609250e-10 -2.7481000e-10  2.6885410e-13  1.9226300e-10 -2.8352490e-12  3.5025280e-10 -1.8743160e-10  3.2324030e-05  1.0662780e-09  4.5962710e-11 -5.0786480e-05 -3.3538010e-05  2.3588600e-12 -2.0652510e-11  5.9913140e-10 -6.2917600e-06  8.9796720e-10 -3.8563100e-11  9.7928430e-12  0.0000000e+00  0.0000000e+00  0.0000000e+00  0.0000000e+00  0.0000000e+00  0.0000000e+00  0.0000000e+00  0.0000000e+00  0.0000000e+00  0.0000000e+00  0.0000000e+00  0.0000000e+00  0.0000000e+00  0.0000000e+00  0.0000000e+00  0.0000000e+00  0.0000000e+00  0.0000000e+00  0.0000000e+00  0.0000000e+00 -1.1796370e-11  4.6609250e-10 -2.7481000e-10  2.6885410e-13  1.9226300e-10 -2.8352490e-12  3.5025280e-10 -1.8743160e-10  3.2324030e-05  1.0662780e-09  4.5962710e-11 -5.0786480e-05 -3.3538010e-05  2.3588600e-12 -2.0652510e-11  5.9913140e-10 -6.2917600e-06  8.9796720e-10 -3.8563100e-11  9.7928430e-12
  0.0000000e+00  0.0000000e+00  0.0000000e+00  0.0000000e+00  0.0000000e+00  0.0000000e+00  0.0000000e+00  0.0000000e+00  0.0000000e+00  0.0000000e+00  0.0000000e+00  0.0000000e+00  0.0000000e+00  0.0000000e+00  0.0000000e+00  0.0000000e+00  0.0000000e+00  0.0000000e+00  0.0000000e+00  0.0000000e+00  0.0000000e+00 -6.0832860e-10  3.1473830e-05  5.1793500e-11  1.2786450e-08  1.3647510e-05 -1.8467710e-11 -1.4451680e-11 -1.6990150e-05 -5.1547360e-10  8.2335170e-05 -3.7906350e-12  8.1735710e-10  5.4075790e-10 -1.9116900e-10 -6.7230010e-10 -6.5738190e-11  7.9015700e-11  9.5884880e-05 -1.4543460e-10  2.5401010e-09  0.0000000e+00  0.0000000e+00  0.0000000e+00  0.0000000e+00  0.0000000e+00  0.0000000e+00  0.0000000e+00  0.0000000e+00  0.0000000e+00  0.0000000e+00  0.0000000e+00  0.0000000e+00  0.0000000e+00  0.0000000e+00  0.0000000e+00  0.0000000e+00  0.0000000e+00  0.0000000e+00  0.0000000e+00  0.0000000e+00 -6.0832860e-10  3.1473830e-05  5.1793500e-11  1.2786450e-08  1.3647510e-05 -1.8467710e-11 -1.4451680e-11 -1.6990150e-05 -5.1547360e-10  8.2335170e-05 -3.7906350e-12  8.1735710e-10  5.4075790e-10 -1.9116900e-10 -6.7230010e-10 -6.5738190e-11  7.9015700e-11  9.5884880e-05 -1.4543460e-10  2.5401010e-09
 -2.0826270e-10  1.6223170e-11 -5.0804580e-04 -3.4490490e-10  3.0314050e-12  6.0447400e-05 -9.8456400e-10 -1.6707270e-10  9.2938580e-13 -1.9588380e-10  2.4064960e-12 -1.3211880e-10  1.5317470e-09  2.0096980e-08  2.8785260e-04 -3.7166400e-05  5.9306870e-11 -9.5978140e-11 -7.4464330e-10 -1.1796370e-11 -6.0832860e-10  0.0000000e+00  0.0000000e+00  0.0000000e+00  0.0000000e+00  0.0000000e+00  0.0000000e+00  0.0000000e+00  0.0000000e+00  0.0000000e+00  0.0000000e+00  0.0000000e+00  0.0000000e+00  0.0000000e+00  0.0000000e+00  0.0000000e+00  0.0000000e+00  0.0000000e+00  0.0000000e+00  0.0000000e+00  0.0000000e+00  0.0000000e+00  1.3499920e-11  4.9167670e-04 -3.9996130e-11  2.3564480e-13 -1.6494480e-11 -1.3552070e-05  7.1637630e-13 -3.6628160e-11 -6.0048870e-12  4.3053930e-05 -7.4476480e-10  1.6231590e-09  1.5486660e-11 -4.4318340e-10  3.6128320e-04  9.0218650e-10  1.5282910e-10  1.8068350e-04 -1.3528290e-10  0.0000000e+00  0.0000000e+00  0.0000000e+00  0.0000000e+00  0.0000000e+00  0.0000000e+00  0.0000000e+00  0.0000000e+00  0.0000000e+00  0.0000000e+00  0.0000000e+00  0.0000000e+00  0.0000000e+00  0.0000000e+00  0.0000000e+00  0.0000000e+00  0.0000000e+00  0.0000000e+00  0.0000000e+00  0.0000000e+00
  3.0274390e-13 -1.7205690e-12  1.7208820e-09  1.1725700e-11  9.3196010e-12 -8.9148340e-11  2.6477610e-12  2.2448820e-05 -3.8754220e-11  3.2102940e-12 -6.0194570e-11 -1.5917890e-11  4.0800270e-05 -3.5866760e-04  2.5257720e-08  9.4011750e-10  2.0114770e-11  2.1008780e-11 -2.2735110e-05  4.6609250e-10  3.1473830e-05  0.0000000e+00  0.0000000e+00  0.0000000e+00  0.0000000e+00  0.0000000e+00  0.0000000e+00  0.0000000e+00  0.0000000e+00  0.0000000e+00  0.0000000e+00  0.0000000e+00  0.0000000e+00  0.0000000e+00  0.0000000e+00  0.0000000e+00  0.0000000e+00  0.0000000e+00  0.0000000e+00  0.0000000e+00  0.0000000e+00 -1.3499920e-11  0.0000000e+00 -1.5958900e-09  2.0301750e-12 -2.2271420e-11 -2.8705020e-12 -9.9294850e-11 -1.4149410e-11 -2.6262030e-05  6.3394970e-12 -1.2899810e-09 -2.9566900e-04  3.0124030e-04 -6.1026370e-12 -1.4611390e-11 -1.5077160e-09  8.0060970e-05  2.2437010e-11 -8.8159520e-10  6.4545750e-12  0.0000000e+00  0.0000000e+00  0.0000000e+00  0.0000000e+00  0.0000000e+00  0.0000000e+00  0.0000000e+00  0.0000000e+00  0.0000000e+00  0.0000000e+00  0.0000000e+00  0.0000000e+00  0.0000000e+00  0.0000000e+00  0.0000000e+00  0.0000000e+00  0.0000000e+00  0.0000000e+00  0.0000000e+00  0.0000000e+00
  3.8007840e-04  1.9893520e-10 -3.8531950e-10  4.1198320e-04  3.5071650e-10  1.8652650e-09  1.1680970e-04 -6.3664820e-12  3.1199300e-10  2.5774130e-04 -8.8361530e-11  1.0987380e-04  9.8318950e-12 -1.0904060e-11  1.8708360e-10  5.2024040e-12  9.4945800e-11  2.4832490e-05  4.7863870e-11 -2.7481000e-10  5.1793500e-11  0.0000000e+00  0.0000000e+00  0.0000000e+00  0.0000000e+00  0.0000000e+00  0.0000000e+00  0.0000000e+00  0.0000000e+00  0.0000000e+00  0.0000000e+00  0.0000000e+00  0.0000000e+00  0.0000000e+00  0.0000000e+00  0.0000000e+00  0.0000000e+00  0.0000000e+00  0.0000000e+00  0.0000000e+00  0.0000000e+00 -4.9167670e-04  1.5958900e-09  0.0000000e+00  1.5537280e-05 -1.4574600e-08 -5.7021440e-06  3.4155060e-12  5.0549380e-12 -2.3415850e-12  4.8215160e-10  1.9241300e-11 -8.9519360e-13  2.0731990e-11  7.4668760e-06  4.3189270e-04  4.3907120e-10  1.4712580e-12 -7.6139270e-11  9.3331270e-11 -1.1936820e-05  0.0000000e+00  0.0000000e+00  0.0000000e+00  0.0000000e+00  0.0000000e+00  0.0000000e+00  0.0000000e+00  0.0000000e+00  0.0000000e+00  0.0000000e+00  0.0000000e+00  0.0000000e+00  0.0000000e+00  0.0000000e+00  0.0000000e+00  0.0000000e+00  0.0000000e+00  0.0000000e+00  0.0000000e+00  0.0000000e+00
 -1.6976460e-10 -6.5408430e-13  5.3845280e-05  1.2381460e-10  3.0849490e-11  4.4303050e-04 -6.8447880e-09  1.1708260e-07  8.4551830e-12 -1.8793680e-10  2.9580440e-12 -8.0008570e-11 -4.1536620e-08 -1.2438810e-07  1.2520930e-04  5.6048490e-05 -5.8516570e-11 -4.1632810e-11 -9.6881650e-09  2.6885410e-13  1.2786450e-08  0.0000000e+00  0.0000000e+00  0.0000000e+00  0.0000000e+00  0.0000000e+00  0.0000000e+00  0.0000000e+00  0.0000000e+00  0.0000000e+00  0.0000000e+00  0.0000000e+00  0.0000000e+00  0.0000000e+00  0.0000000e+00  0.0000000e+00  0.0000000e+00  0.0000000e+00  0.0000000e+00  0.0000000e+00  0.0000000e+00  3.9996130e-11 -2.0301750e-12 -1.5537280e-05  0.0000000e+00  1.2884920e-11 -4.8654830e-10 -4.5024610e-04  5.0586540e-11 -1.1457170e-07  1.0322410e-12  4.2447320e-05 -1.2586990e-07  8.7086580e-08  4.2911480e-12 -1.8596270e-10  1.3488440e-04 -2.0950250e-08  1.5830270e-11  2.5665220e-06 -4.3605500e-12  0.0000000e+00  0.0000000e+00  0.0000000e+00  0.0000000e+00  0.0000000e+00  0.0000000e+00  0.0000000e+00  0.0000000e+00  0.0000000e+00  0.0000000e+00  0.0000000e+00  0.0000000e+00  0.0000000e+00  0.0000000e+00  0.0000000e+00  0.0000000e+00  0.0000000e+00  0.0000000e+00  0.0000000e+00  0.0000000e+00
  1.0815720e-11 -2.1289950e-11 -5.0454470e-08 -6.8620960e-12 -1.7942250e-11 -4.1651560e-07  1.8410880e-11  1.2538890e-04 -1.9496640e-10  1.9402570e-12 -4.4908410e-11 -2.3931730e-12 -4.5017490e-05 -1.4245260e-04 -1.0686070e-07 -5.2552510e-08  1.2218110e-12  4.5362590e-12 -1.0436850e-05  1.9226300e-10  1.3647510e-05  0.0000000e+00  0.0000000e+00  0.0000000e+00  0.0000000e+00  0.0000000e+00  0.0000000e+00  0.0000000e+00  0.0000000e+00  0.0000000e+00  0.0000000e+00  0.0000000e+00  0.0000000e+00  0.0000000e+00  0.0000000e+00  0.0000000e+00  0.0000000e+00  0.0000000e+00  0.0000000e+00  0.0000000e+00  0.0000000e+00 -2.3564480e-13  2.2271420e-11  1.4574600e-08 -1.2884920e-11  0.0000000e+00 -8.5323780e-12  4.2314990e-07 -5.5180020e-11 -1.2301280e-04 -2.1125860e-11 -4.0042340e-08 -1.3388910e-04  9.2887360e-05 -4.0455410e-12 -2.8769070e-12 -1.2708570e-07 -2.2713700e-05 -7.8440460e-12 -2.4098140e-09  4.5418840e-12  0.0000000e+00  0.0000000e+00  0.0000000e+00  0.0000000e+00  0.0000000e+00  0.0000000e+00  0.0000000e+00  0.0000000e+00  0.0000000e+00  0.0000000e+00  0.0000000e+00  0.0000000e+00  0.0000000e+00  0.0000000e+00  0.0000000e+00  0.0000000e+00  0.0000000e+00  0.0000000e+00  0.0000000e+00  0.0000000e+00
 -1.8696390e-10 -9.9473140e-13 -3.1349250e-05  2.8604770e-10  9.2465160e-12  2.0463420e-04 -3.5579040e-09  2.0885610e-09 -1.3400430e-11 -2.9599190e-10 -4.7316370e-12 -1.1608680e-10 -3.5665240e-10 -2.5543690e-09 -2.5355940e-05  3.0510250e-06 -5.1230320e-12 -4.0275560e-11 -1.5928410e-11 -2.8352490e-12 -1.8467710e-11  0.0000000e+00  0.0000000e+00  0.0000000e+00  0.0000000e+00  0.0000000e+00  0.0000000e+00  0.0000000e+00  0.0000000e+00  0.0000000e+00  0.0000000e+00  0.0000000e+00  0.0000000e+00  0.0000000e+00  0.0000000e+00  0.0000000e+00  0.0000000e+00  0.0000000e+00  0.0000000e+00  0.0000000e+00  0.0000000e+00  1.6494480e-11  2.8705020e-12  5.7021440e-06  4.8654830e-10  8.5323780e-12  0.0000000e+00 -1.7740340e-04  3.7015030e-11 -2.1641980e-09  1.2735420e-11 -1.0981910e-04 -5.0526730e-10 -4.2830730e-10  1.8708120e-11 -2.7636080e-10  7.0048460e-05  1.5089460e-10  1.6990180e-11  1.2215980e-05 -1.5555720e-11  0.0000000e+00  0.0000000e+00  0.0000000e+00  0.0000000e+00  0.0000000e+00  0.0000000e+00  0.0000000e+00  0.0000000e+00  0.0000000e+00  0.0000000e+00  0.0000000e+00  0.0000000e+00  0.0000000e+00  0.0000000e+00  0.0000000e+00  0.0000000e+00  0.0000000e+00  0.0000000e+00  0.0000000e+00  0.0000000e+00
 -1.8300760e-04 -1.4168070e-10 -4.7655720e-11  2.2537890e-04 -2.6598550e-09 -6.2401000e-09 -3.8065010e-04  5.9597360e-11 -2.3806930e-09 -2.0240140e-04 -6.8688310e-10 -8.3639340e-05 -5.6886030e-12  1.7155620e-11 -6.2082710e-11 -4.4371790e-11  1.5692960e-10 -2.3205780e-05 -1.7780520e-11  3.5025280e-10 -1.4451680e-11  0.0000000e+00  0.0000000e+00  0.0000000e+00  0.0000000e+00  0.0000000e+00  0.0000000e+00  0.0000000e+00  0.0000000e+00  0.0000000e+00  0.0000000e+00  0.0000000e+00  0.0000000e+00  0.0000000e+00  0.0000000e+00  0.0000000e+00  0.0000000e+00  0.0000000e+00  0.0000000e+00  0.0000000e+00  0.0000000e+00  1.3552070e-05  9.9294850e-11 -3.4155060e-12  4.5024610e-04 -4.2314990e-07  1.7740340e-04  0.0000000e+00  1.8694170e-10 -6.5381860e-11  2.2854420e-10  1.1431540e-10 -1.1739520e-11 -3.6348250e-11  1.4446100e-05 -1.8129510e-04 -2.7633670e-10  9.6199160e-13 -2.3354690e-10 -2.8671950e-11 -1.7455680e-06  0.0000000e+00  0.0000000e+00  0.0000000e+00  0.0000000e+00  0.0000000e+00  0.0000000e+00  0.0000000e+00  0.0000000e+00  0.0000000e+00  0.0000000e+00  0.0000000e+00  0.0000000e+00  0.0000000e+00  0.0000000e+00  0.0000000e+00  0.0000000e+00  0.0000000e+00  0.0000000e+00  0.0000000e+00  0.0000000e+00
  2.4377900e-11 -2.0160950e-11  1.0225650e-10 -2.6272290e-11 -9.7976050e-11 -2.2320760e-10  4.7674000e-11  4.6998640e-04 -9.4061330e-10  2.8493640e-11 -1.2952890e-10  1.1264110e-11 -1.0460350e-05  1.3909030e-05 -1.2731160e-09 -1.9663100e-10  6.6152550e-12 -3.6029900e-12  1.0734080e-05 -1.8743160e-10 -1.6990150e-05  0.0000000e+00  0.0000000e+00  0.0000000e+00  0.0000000e+00  0.0000000e+00  0.0000000e+00  0.0000000e+00  0.0000000e+00  0.0000000e+00  0.0000000e+00  0.0000000e+00  0.0000000e+00  0.0000000e+00  0.0000000e+00  0.0000000e+00  0.0000000e+00  0.0000000e+00  0.0000000e+00  0.0000000e+00  0.0000000e+00 -7.1637630e-13  1.4149410e-11 -5.0549380e-12 -5.0586540e-11  5.5180020e-11 -3.7015030e-11 -1.8694170e-10  0.0000000e+00 -4.7120410e-04 -7.1709750e-11  5.9256720e-10 -4.5563760e-05 -1.5623660e-04  2.3446070e-12  3.4333570e-11 -7.7925650e-10  5.4940200e-06  9.0905560e-13 -1.2454420e-10 -1.5773030e-12  0.0000000e+00  0.0000000e+00  0.0000000e+00  0.0000000e+00  0.0000000e+00  0.0000000e+00  0.0000000e+00  0.0000000e+00  0.0000000e+00  0.0000000e+00  0.0000000e+00  0.0000000e+00  0.0000000e+00  0.0000000e+00  0.0000000e+00  0.0000000e+00  0.0000000e+00  0.0000000e+00  0.0000000e+00  0.0000000e+00
  9.7528890e-10 -1.8305790e-05  4.2645120e-13 -9.2981520e-10 -1.1014680e-04  1.0747500e-11  2.6116240e-09 -9.0077400e-10 -4.6996780e-04  1.3482760e-09 -1.3407530e-04  4.8897920e-10 -6.0910010e-12 -6.6388620e-11  5.7669590e-12  1.0905960e-11  6.0911540e-06  9.1589660e-11 -1.5462180e-10  3.2324030e-05 -5.1547360e-10  0.0000000e+00  0.0000000e+00  0.0000000e+00  0.0000000e+00  0.0000000e+00  0.0000000e+00  0.0000000e+00  0.0000000e+00  0.0000000e+00  0.0000000e+00  0.0000000e+00  0.0000000e+00  0.0000000e+00  0.0000000e+00  0.0000000e+00  0.0000000e+00  0.0000000e+00  0.0000000e+00  0.0000000e+00  0.0000000e+00  3.6628160e-11  2.6262030e-05  2.3415850e-12  1.1457170e-07  1.2301280e-04  2.1641980e-09  6.5381860e-11  4.7120410e-04  0.0000000e+00  8.0116910e-05  7.2676610e-12  2.1817320e-10  2.8346080e-10 -9.4772180e-11  1.1737610e-09  3.2720480e-12 -2.1376910e-11 -1.5620020e-05  6.8568140e-12  1.3849020e-10  0.0000000e+00  0.0000000e+00  0.0000000e+00  0.0000000e+00  0.0000000e+00  0.0000000e+00  0.0000000e+00  0.0000000e+00  0.0000000e+00  0.0000000e+00  0.0000000e+00  0.0000000e+00  0.0000000e+00  0.0000000e+00  0.0000000e+00  0.0000000e+00  0.0000000e+00  0.0000000e+00  0.0000000e+00  0.0000000e+00
 -6.1609060e-11  1.4016680e-11 -4.1103440e-10 -5.1968440e-12 -4.7620380e-11 -5.4988140e-10  6.1388890e-12 -1.6479410e-04 -3.0668790e-11  2.9900030e-11 -4.6980740e-11  2.5407010e-11  9.0141240e-05  2.9807750e-04 -2.2875100e-08 -4.0405610e-10  8.2090230e-12  4.0940660e-11 -5.7408900e-05  1.0662780e-09  8.2335170e-05  0.0000000e+00  0.0000000e+00  0.0000000e+00  0.0000000e+00  0.0000000e+00  0.0000000e+00  0.0000000e+00  0.0000000e+00  0.0000000e+00  0.0000000e+00  0.0000000e+00  0.0000000e+00  0.0000000e+00  0.0000000e+00  0.0000000e+00  0.0000000e+00  0.0000000e+00  0.0000000e+00  0.0000000e+00  0.0000000e+00  6.0048870e-12 -6.3394970e-12 -4.8215160e-10 -1.0322410e-12  2.1125860e-11 -1.2735420e-11 -2.2854420e-10  7.1709750e-11 -8.0116910e-05  0.0000000e+00 -6.0976130e-10 -3.5675430e-04 -3.5972850e-04  1.0238510e-11  1.4607470e-11  2.6149210e-10  5.1787120e-05  2.8715740e-11  2.6789680e-11 -4.7890660e-12  0.0000000e+00  0.0000000e+00  0.0000000e+00  0.0000000e+00  0.0000000e+00  0.0000000e+00  0.0000000e+00  0.0000000e+00  0.0000000e+00  0.0000000e+00  0.0000000e+00  0.0000000e+00  0.0000000e+00  0.0000000e+00  0.0000000e+00  0.0000000e+00  0.0000000e+00  0.0000000e+00  0.0000000e+00  0.0000000e+00
  8.7354570e-04 -1.1709630e-09  1.8678600e-11  1.1973750e-05 -4.0071090e-10  3.3499510e-10  2.4670580e-05 -1.2940120e-11  3.7052370e-10 -9.7954210e-05  5.6356890e-10 -4.0897030e-05  2.3817210e-12  1.9924510e-11 -2.7403660e-11 -2.7912140e-12 -3.7896030e-11 -5.7276440e-05 -2.5231660e-11  4.5962710e-11 -3.7906350e-12  0.0000000e+00  0.0000000e+00  0.0000000e+00  0.0000000e+00  0.0000000e+00  0.0000000e+00  0.0000000e+00  0.0000000e+00  0.0000000e+00  0.0000000e+00  0.0000000e+00  0.0000000e+00  0.0000000e+00  0.0000000e+00  0.0000000e+00  0.0000000e+00  0.0000000e+00  0.0000000e+00  0.0000000e+00  0.0000000e+00 -4.3053930e-05  1.2899810e-09 -1.9241300e-11 -4.2447320e-05  4.0042340e-08  1.0981910e-04 -1.1431540e-10 -5.9256720e-10 -7.2676610e-12  6.0976130e-10  0.0000000e+00 -2.5149680e-11 -1.3577740e-11 -1.4165120e-06  4.4286390e-05  3.5004930e-11  3.4326420e-12  1.0632650e-10  3.4689320e-11  4.8242970e-05  0.0000000e+00  0.0000000e+00  0.0000000e+00  0.0000000e+00  0.0000000e+00  0.0000000e+00  0.0000000e+00  0.0000000e+00  0.0000000e+00  0.0000000e+00  0.0000000e+00  0.0000000e+00  0.0000000e+00  0.0000000e+00  0.0000000e+00  0.0000000e+00  0.0000000e+00  0.0000000e+00  0.0000000e+00  0.0000000e+00
  3.3844080e-10 -2.9722520e-04 -3.3289850e-12 -3.4860990e-10 -1.3812790e-04  5.4621380e-12  5.4324480e-10  8.4886850e-11  1.1315940e-04 -2.5649130e-10  3.5024600e-04 -4.4436870e-11 -1.9610790e-12 -3.3279290e-11 -2.8322530e-12 -1.0771870e-11 -3.8136520e-06  9.8775290e-11  2.5921790e-10 -5.0786480e-05  8.1735710e-10  0.0000000e+00  0.0000000e+00  0.0000000e+00  0.0000000e+00  0.0000000e+00  0.0000000e+00  0.0000000e+00  0.0000000e+00  0.0000000e+00  0.0000000e+00  0.0000000e+00  0.0000000e+00  0.0000000e+00  0.0000000e+00  0.0000000e+00  0.0000000e+00  0.0000000e+00  0.0000000e+00  0.0000000e+00  0.0000000e+00  7.4476480e-10  2.9566900e-04  8.9519360e-13  1.2586990e-07  1.3388910e-04  5.0526730e-10  1.1739520e-11  4.5563760e-05 -2.1817320e-10  3.5675430e-04  2.5149680e-11  0.0000000e+00 -2.1049710e-11 -1.8094410e-11 -6.3237080e-11  8.7375820e-12  3.7258510e-12 -1.3863150e-05  8.6379380e-12 -3.4837920e-10  0.0000000e+00  0.0000000e+00  0.0000000e+00  0.0000000e+00  0.0000000e+00  0.0000000e+00  0.0000000e+00  0.0000000e+00  0.0000000e+00  0.0000000e+00  0.0000000e+00  0.0000000e+00  0.0000000e+00  0.0000000e+00  0.0000000e+00  0.0000000e+00  0.0000000e+00  0.0000000e+00  0.0000000e+00  0.0000000e+00
  1.5527310e-09  2.4518600e-04 -2.1463150e-11 -5.7163480e-10  1.4358270e-04  6.2987210e-12 -1.2971680e-09 -7.2639280e-12  1.6209920e-05 -6.7329610e-10  3.7131860e-04 -1.5287980e-10 -1.9523240e-11 -4.7797620e-11  9.2867840e-12 -1.2966700e-12 -1.0735210e-05 -3.1331630e-10  1.5881450e-10 -3.3538010e-05  5.4075790e-10  0.0000000e+00  0.0000000e+00  0.0000000e+00  0.0000000e+00  0.0000000e+00  0.0000000e+00  0.0000000e+00  0.0000000e+00  0.0000000e+00  0.0000000e+00  0.0000000e+00  0.0000000e+00  0.0000000e+00  0.0000000e+00  0.0000000e+00  0.0000000e+00  0.0000000e+00  0.0000000e+00  0.0000000e+00  0.0000000e+00 -1.6231590e-09 -3.0124030e-04 -2.0731990e-11 -8.7086580e-08 -9.2887360e-05  4.2830730e-10  3.6348250e-11  1.5623660e-04 -2.8346080e-10  3.5972850e-04  1.3577740e-11  2.1049710e-11  0.0000000e+00  6.3029030e-12  5.3019230e-10 -3.9713270e-11  8.5079220e-12 -6.3291880e-06  7.5472750e-12 -9.2183290e-11  0.0000000e+00  0.0000000e+00  0.0000000e+00  0.0000000e+00  0.0000000e+00  0.0000000e+00  0.0000000e+00  0.0000000e+00  0.0000000e+00  0.0000000e+00  0.0000000e+00  0.0000000e+00  0.0000000e+00  0.0000000e+00  0.0000000e+00  0.0000000e+00  0.0000000e+00  0.0000000e+00  0.0000000e+00  0.0000000e+00
  8.4363110e-12 -7.9869670e-12  3.8215890e-05  2.7079880e-11 -2.7473950e-12 -1.0609330e-06  1.6472440e-11 -6.6903690e-12 -1.1626680e-12  1.1870370e-11 -1.0360030e-11  6.7804630e-12 -2.0123590e-10 -1.8377420e-09 -2.6719010e-05  5.3015050e-05 -4.3409130e-11  1.2668760e-11 -1.2796950e-10  2.3588600e-12 -1.9116900e-10  0.0000000e+00  0.0000000e+00  0.0000000e+00  0.0000000e+00  0.0000000e+00  0.0000000e+00  0.0000000e+00  0.0000000e+00  0.0000000e+00  0.0000000e+00  0.0000000e+00  0.0000000e+00  0.0000000e+00  0.0000000e+00  0.0000000e+00  0.0000000e+00  0.0000000e+00  0.0000000e+00  0.0000000e+00  0.0000000e+00 -1.5486660e-11  6.1026370e-12 -7.4668760e-06 -4.2911480e-12  4.0455410e-12 -1.8708120e-11 -1.4446100e-05 -2.3446070e-12  9.4772180e-11 -1.0238510e-11  1.4165120e-06  1.8094410e-11 -6.3029030e-12  0.0000000e+00 -1.6233780e-11  2.0244540e-05 -7.2327350e-12 -5.4416820e-11 -6.9969620e-05  4.5715840e-11  0.0000000e+00  0.0000000e+00  0.0000000e+00  0.0000000e+00  0.0000000e+00  0.0000000e+00  0.0000000e+00  0.0000000e+00  0.0000000e+00  0.0000000e+00  0.0000000e+00  0.0000000e+00  0.0000000e+00  0.0000000e+00  0.0000000e+00  0.0000000e+00  0.0000000e+00  0.0000000e+00  0.0000000e+00  0.0000000e+00
 -5.6186920e-10 -9.9104370e-12 -3.9791090e-04  5.4494040e-11 -6.8842980e-13  1.9744170e-04 -2.8232710e-09 -1.0070580e-09 -1.6843540e-12  9.0718560e-11 -2.4428480e-11  1.9543320e-11  1.3339150e-09  1.9123670e-08  2.6165290e-04  9.2803250e-05 -7.9972480e-11 -5.9403300e-11 -3.3405810e-10 -2.0652510e-11 -6.7230010e-10  0.0000000e+00  0.0000000e+00  0.0000000e+00  0.0000000e+00  0.0000000e+00  0.0000000e+00  0.0000000e+00  0.0000000e+00  0.0000000e+00  0.0000000e+00  0.0000000e+00  0.0000000e+00  0.0000000e+00  0.0000000e+00  0.0000000e+00  0.0000000e+00  0.0000000e+00  0.0000000e+00  0.0000000e+00  0.0000000e+00  4.4318340e-10  1.4611390e-11 -4.3189270e-04  1.8596270e-10  2.8769070e-12  2.7636080e-10  1.8129510e-04 -3.4333570e-11 -1.1737610e-09 -1.4607470e-11 -4.4286390e-05  6.3237080e-11 -5.3019230e-10  1.6233780e-11  0.0000000e+00 -5.0876240e-04 -1.1722410e-09 -9.3733880e-11 -7.4359910e-05  8.4896330e-11  0.0000000e+00  0.0000000e+00  0.0000000e+00  0.0000000e+00  0.0000000e+00  0.0000000e+00  0.0000000e+00  0.0000000e+00  0.0000000e+00  0.0000000e+00  0.0000000e+00  0.0000000e+00  0.0000000e+00  0.0000000e+00  0.0000000e+00  0.0000000e+00  0.0000000e+00  0.0000000e+00  0.0000000e+00  0.0000000e+00
  1.0613500e-03 -2.2723240e-10 -1.2803860e-10 -3.0943090e-04 -1.1285450e-09 -3.5692190e-09 -2.4150230e-04  3.5803040e-12 -7.5588390e-11 -3.2107690e-04 -6.9495990e-10 -1.3830150e-04 -6.8780970e-12  2.8134270e-11  1.0680780e-10  3.3520400e-11  7.6119230e-11 -3.6282380e-05 -1.3568610e-11  5.9913140e-10 -6.5738190e-11  0.0000000e+00  0.0000000e+00  0.0000000e+00  0.0000000e+00  0.0000000e+00  0.0000000e+00  0.0000000e+00  0.0000000e+00  0.0000000e+00  0.0000000e+00  0.0000000e+00  0.0000000e+00  0.0000000e+00  0.0000000e+00  0.0000000e+00  0.0000000e+00  0.0000000e+00  0.0000000e+00  0.0000000e+00  0.0000000e+00 -3.6128320e-04  1.5077160e-09 -4.3907120e-10 -1.3488440e-04  1.2708570e-07 -7.0048460e-05  2.7633670e-10  7.7925650e-10 -3.2720480e-12 -2.6149210e-10 -3.5004930e-11 -8.7375820e-12  3.9713270e-11 -2.0244540e-05  5.0876240e-04  0.0000000e+00  1.9209670e-12 -1.2659050e-12 -3.4691130e-11 -1.7611520e-05  0.0000000e+00  0.0000000e+00  0.0000000e+00  0.0000000e+00  0.0000000e+00  0.0000000e+00  0.0000000e+00  0.0000000e+00  0.0000000e+00  0.0000000e+00  0.0000000e+00  0.0000000e+00  0.0000000e+00  0.0000000e+00  0.0000000e+00  0.0000000e+00  0.0000000e+00  0.0000000e+00  0.0000000e+00  0.0000000e+00
  2.4154470e-09 -1.1177310e-04  1.2658170e-12 -8.5275710e-10 -4.4229630e-06 -5.5773770e-13 -4.7551400e-10 -1.2600570e-11 -1.5793590e-05 -7.4092420e-10 -4.9395470e-05 -4.2735370e-10  9.9117620e-12  1.1194140e-11  1.5467670e-12 -2.4556200e-11 -2.0604090e-05 -7.3871010e-11  3.5462050e-11 -6.2917600e-06  7.9015700e-11  0.0000000e+00  0.0000000e+00  0.0000000e+00  0.0000000e+00  0.0000000e+00  0.0000000e+00  0.0000000e+00  0.0000000e+00  0.0000000e+00  0.0000000e+00  0.0000000e+00  0.0000000e+00  0.0000000e+00  0.0000000e+00  0.0000000e+00  0.0000000e+00  0.0000000e+00  0.0000000e+00  0.0000000e+00  0.0000000e+00 -9.0218650e-10 -8.0060970e-05 -1.4712580e-12  2.0950250e-08  2.2713700e-05 -1.5089460e-10 -9.6199160e-13 -5.4940200e-06  2.1376910e-11 -5.1787120e-05 -3.4326420e-12 -3.7258510e-12 -8.5079220e-12  7.2327350e-12  1.1722410e-09 -1.9209670e-12  0.0000000e+00  2.1692070e-05 -1.4347720e-11 -6.6017990e-11  0.0000000e+00  0.0000000e+00  0.0000000e+00  0.0000000e+00  0.0000000e+00  0.0000000e+00  0.0000000e+00  0.0000000e+00  0.0000000e+00  0.0000000e+00  0.0000000e+00  0.0000000e+00  0.0000000e+00  0.0000000e+00  0.0000000e+00  0.0000000e+00  0.0000000e+00  0.0000000e+00  0.0000000e+00  0.0000000e+00
  2.3918000e-10 -3.0869370e-11 -5.3270370e-11  1.2842360e-11  2.0233630e-12 -2.2726400e-10 -4.0430420e-11 -1.5042220e-05  1.3765530e-11  5.2186330e-12 -8.1551530e-12 -5.0799090e-11 -1.8115490e-05  2.2243890e-05 -1.6849620e-09 -1.3879730e-10  7.6038490e-12  3.0783120e-11 -1.0969210e-04  8.9796720e-10  9.5884880e-05  0.0000000e+00  0.0000000e+00  0.0000000e+00  0.0000000e+00  0.0000000e+00  0.0000000e+00  0.0000000e+00  0.0000000e+00  0.0000000e+00  0.0000000e+00  0.0000000e+00  0.0000000e+00  0.0000000e+00  0.0000000e+00  0.0000000e+00  0.0000000e+00  0.0000000e+00  0.0000000e+00  0.0000000e+00  0.0000000e+00 -1.5282910e-10 -2.2437010e-11  7.6139270e-11 -1.5830270e-11  7.8440460e-12 -1.6990180e-11  2.3354690e-10 -9.0905560e-13  1.5620020e-05 -2.8715740e-11 -1.0632650e-10  1.3863150e-05  6.3291880e-06  5.4416820e-11  9.3733880e-11  1.2659050e-12 -2.1692070e-05  0.0000000e+00  9.9193450e-11 -4.0305250e-12  0.0000000e+00  0.0000000e+00  0.0000000e+00  0.0000000e+00  0.0000000e+00  0.0000000e+00  0.0000000e+00  0.0000000e+00  0.0000000e+00  0.0000000e+00  0.0000000e+00  0.0000000e+00  0.0000000e+00  0.0000000e+00  0.0000000e+00  0.0000000e+00  0.0000000e+00  0.0000000e+00  0.0000000e+00  0.0000000e+00
  2.1458790e-04  2.7836600e-10 -4.1971150e-11  6.1855010e-05 -2.4000140e-10 -4.4181820e-10 -3.0284350e-05  4.4972150e-12  5.7710500e-11  4.2336950e-05 -2.3500270e-11 -5.2073950e-05  1.0279290e-11 -1.3880250e-11 -1.1980260e-11 -2.6747900e-12  2.8896360e-10  1.4157740e-05  1.5469080e-10 -3.8563100e-11 -1.4543460e-10  0.0000000e+00  0.0000000e+00  0.0000000e+00  0.0000000e+00  0.0000000e+00  0.0000000e+00  0.0000000e+00  0.0000000e+00  0.0000000e+00  0.0000000e+00  0.0000000e+00  0.0000000e+00  0.0000000e+00  0.0000000e+00  0.0000000e+00  0.0000000e+00  0.0000000e+00  0.0000000e+00  0.0000000e+00  0.0000000e+00 -1.8068350e-04  8.8159520e-10 -9.3331270e-11 -2.5665220e-06  2.4098140e-09 -1.2215980e-05  2.8671950e-11  1.2454420e-10 -6.8568140e-12 -2.6789680e-11 -3.4689320e-11 -8.6379380e-12 -7.5472750e-12  6.9969620e-05  7.4359910e-05  3.4691130e-11  1.4347720e-11 -9.9193450e-11  0.0000000e+00 -3.9713580e-06  0.0000000e+00  0.0000000e+00  0.0000000e+00  0.0000000e+00  0.0000000e+00  0.0000000e+00  0.0000000e+00  0.0000000e+00  0.0000000e+00  0.0000000e+00  0.0000000e+00  0.0000000e+00  0.0000000e+00  0.0000000e+00  0.0000000e+00  0.0000000e+00  0.0000000e+00  0.0000000e+00  0.0000000e+00  0.0000000e+00
 -1.3776110e-10  8.9504350e-12  1.5223910e-06 -2.7841250e-11  4.1937040e-12 -4.4251480e-06  1.0222350e-10  1.6494710e-10 -6.8713320e-13 -1.0709470e-11 -8.4236770e-13  4.7266120e-11 -1.1443290e-10 -2.8925000e-09 -4.2583250e-05 -1.1761090e-05  7.5584290e-12 -5.3311210e-12 -2.1895200e-09  9.7928430e-12  2.5401010e-09  0.0000000e+00  0.0000000e+00  0.0000000e+00  0.0000000e+00  0.0000000e+00  0.0000000e+00  0.0000000e+00  0.0000000e+00  0.0000000e+00  0.0000000e+00  0.0000000e+00  0.0000000e+00  0.0000000e+00  0.0000000e+00  0.0000000e+00  0.0000000e+00  0.0000000e+00  0.0000000e+00  0.0000000e+00  0.0000000e+00  1.3528290e-10 -6.4545750e-12  1.1936820e-05  4.3605500e-12 -4.5418840e-12  1.5555720e-11  1.7455680e-06  1.5773030e-12 -1.3849020e-10  4.7890660e-12 -4.8242970e-05  3.4837920e-10  9.2183290e-11 -4.5715840e-11 -8.4896330e-11  1.7611520e-05  6.6017990e-11  4.0305250e-12  3.9713580e-06  0.0000000e+00  0.0000000e+00  0.0000000e+00  0.0000000e+00  0.0000000e+00  0.0000000e+00  0.0000000e+00  0.0000000e+00  0.0000000e+00  0.0000000e+00  0.0000000e+00  0.0000000e+00  0.0000000e+00  0.0000000e+00  0.0000000e+00  0.0000000e+00  0.0000000e+00  0.0000000e+00  0.0000000e+00  0.0000000e+00  0.0000000e+00
  0.0000000e+00  0.0000000e+00  0.0000000e+00  0.0000000e+00  0.0000000e+00  0.0000000e+00  0.0000000e+00  0.0000000e+00  0.0000000e+00  0.0000000e+00  0.0000000e+00  0.0000000e+00  0.0000000e+00  0.0000000e+00  0.0000000e+00  0.0000000e+00  0.0000000e+00  0.0000000e+00  0.0000000e+00  0.0000000e+00  0.0000000e+00  0.0000000e+00 -1.3499920e-11 -4.9167670e-04  3.9996130e-11 -2.3564480e-13  1.6494480e-11  1.3552070e-05 -7.1637630e-13  3.6628160e-11  6.0048870e-12 -4.3053930e-05  7.4476480e-10 -1.6231590e-09 -1.5486660e-11  4.4318340e-10 -3.6128320e-04 -9.0218650e-10 -1.5282910e-10 -1.8068350e-04  1.3528290e-10  0.0000000e+00  0.0000000e+00  0.0000000e+00  0.0000000e+00  0.0000000e+00  0.0000000e+00  0.0000000e+00  0.0000000e+00  0.0000000e+00  0.0000000e+00  0.0000000e+00  0.0000000e+00  0.0000000e+00  0.0000000e+00  0.0000000e+00  0.0000000e+00  0.0000000e+00  0.0000000e+00  0.0000000e+00  0.0000000e+00  0.0000000e+00  1.3499920e-11  4.9167670e-04 -3.9996130e-11  2.3564480e-13 -1.6494480e-11 -1.3552070e-05  7.1637630e-13 -3.6628160e-11 -6.0048870e-12  4.3053930e-05 -7.4476480e-10  1.6231590e-09  1.5486660e-11 -4.4318340e-10  3.6128320e-04  9.0218650e-10  1.5282910e-10  1.8068350e-04 -1.3528290e-10
  0.0000000e+00  0.0000000e+00  0.0000000e+00  0.0000000e+00  0.0000000e+00  0.0000000e+00  0.0000000e+00  0.0000000e+00  0.0000000e+00  0.0000000e+00  0.0000000e+00  0.0000000e+00  0.0000000e+00  0.0000000e+00  0.0000000e+00  0.0000000e+00  0.0000000e+00  0.0000000e+00  0.0000000e+00  0.0000000e+00  0.0000000e+00  1.3499920e-11  0.0000000e+00  1.5958900e-09 -2.0301750e-12  2.2271420e-11  2.8705020e-12  9.9294850e-11  1.4149410e-11  2.6262030e-05 -6.3394970e-12  1.2899810e-09  2.9566900e-04 -3.0124030e-04  6.1026370e-12  1.4611390e-11  1.5077160e-09 -8.0060970e-05 -2.2437010e-11  8.8159520e-10 -6.4545750e-12  0.0000000e+00  0.0000000e+00  0.0000000e+00  0.0000000e+00  0.0000000e+00  0.0000000e+00  0.0000000e+00  0.0000000e+00  0.0000000e+00  0.0000000e+00  0.0000000e+00  0.0000000e+00  0.0000000e+00  0.0000000e+00  0.0000000e+00  0.0000000e+00  0.0000000e+00  0.0000000e+00  0.0000000e+00  0.0000000e+00 -1.3499920e-11  0.0000000e+00 -1.5958900e-09  2.0301750e-12 -2.2271420e-11 -2.8705020e-12 -9.9294850e-11 -1.4149410e-11 -2.6262030e-05  6.3394970e-12 -1.2899810e-09 -2.9566900e-04  3.0124030e-04 -6.1026370e-12 -1.4611390e-11 -1.5077160e-09  8.0060970e-05  2.2437010e-11 -8.8159520e-10  6.4545750e-12
  0.0000000e+00  0.0000000e+00  0.0000000e+00  0.0000000e+00  0.0000000e+00  0.0000000e+00  0.0000000e+00  0.0000000e+00  0.0000000e+00  0.0000000e+00  0.0000000e+00  0.0000000e+00  0.0000000e+00  0.0000000e+00  0.0000000e+00  0.0000000e+00  0.0000000e+00  0.0000000e+00  0.0000000e+00  0.0000000e+00  0.0000000e+00  4.9167670e-04 -1.5958900e-09  0.0000000e+00 -1.5537280e-05  1.4574600e-08  5.7021440e-06 -3.4155060e-12 -5.0549380e-12  2.3415850e-12 -4.8215160e-10 -1.9241300e-11  8.9519360e-13 -2.0731990e-11 -7.4668760e-06 -4.3189270e-04 -4.3907120e-10 -1.4712580e-12  7.6139270e-11 -9.3331270e-11  1.1936820e-05  0.0000000e+00  0.0000000e+00  0.0000000e+00  0.0000000e+00  0.0000000e+00  0.0000000e+00  0.0000000e+00  0.0000000e+00  0.0000000e+00  0.0000000e+00  0.0000000e+00  0.0000000e+00  0.0000000e+00  0.0000000e+00  0.0000000e+00  0.0000000e+00  0.0000000e+00  0.0000000e+00  0.0000000e+00  0.0000000e+00 -4.9167670e-04  1.5958900e-09  0.0000000e+00  1.5537280e-05 -1.4574600e-08 -5.7021440e-06  3.4155060e-12  5.0549380e-12 -2.3415850e-12  4.8215160e-10  1.9241300e-11 -8.9519360e-13  2.0731990e-11  7.4668760e-06  4.3189270e-04  4.3907120e-10  1.4712580e-12 -7.6139270e-11  9.3331270e-11 -1.1936820e-05
  0.0000000e+00  0.0000000e+00  0.0000000e+00  0.0000000e+00  0.0000000e+00  0.0000000e+00  0.0000000e+00  0.0000000e+00  0.0000000e+00  0.0000000e+00  0.0000000e+00  0.0000000e+00  0.0000000e+00  0.0000000e+00  0.0000000e+00  0.0000000e+00  0.0000000e+00  0.0000000e+00  0.0000000e+00  0.0000000e+00  0.0000000e+00 -3.9996130e-11  2.0301750e-12  1.5537280e-05  0.0000000e+00 -1.2884920e-11  4.8654830e-10  4.5024610e-04 -5.0586540e-11  1.1457170e-07 -1.0322410e-12 -4.2447320e-05  1.2586990e-07 -8.7086580e-08 -4.2911480e-12  1.8596270e-10 -1.3488440e-04  2.0950250e-08 -1.5830270e-11 -2.5665220e-06  4.3605500e-12  0.0000000e+00  0.0000000e+00  0.0000000e+00  0.0000000e+00  0.0000000e+00  0.0000000e+00  0.0000000e+00  0.0000000e+00  0.0000000e+00  0.0000000e+00  0.0000000e+00  0.0000000e+00  0.0000000e+00  0.0000000e+00  0.0000000e+00  0.0000000e+00  0.0000000e+00  0.0000000e+00  0.0000000e+00  0.0000000e+00  3.9996130e-11 -2.0301750e-12 -1.5537280e-05  0.0000000e+00  1.2884920e-11 -4.8654830e-10 -4.5024610e-04  5.0586540e-11 -1.1457170e-07  1.0322410e-12  4.2447320e-05 -1.2586990e-07  8.7086580e-08  4.2911480e-12 -1.8596270e-10  1.3488440e-04 -2.0950250e-08  1.5830270e-11  2.5665220e-06 -4.3605500e-12
  0.0000000e+00  0.0000000e+00  0.0000000e+00  0.0000000e+00  0.0000000e+00  0.0000000e+00  0.0000000e+00  0.0000000e+00  0.0000000e+00  0.0000000e+00  0.0000000e+00  0.0000000e+00  0.0000000e+00  0.0000000e+00  0.0000000e+00  0.0000000e+00  0.0000000e+00  0.0000000e+00  0.0000000e+00  0.0000000e+00  0.0000000e+00  2.3564480e-13 -2.2271420e-11 -1.4574600e-08  1.2884920e-11  0.0000000e+00  8.5323780e-12 -4.2314990e-07  5.5180020e-11  1.2301280e-04  2.1125860e-11  4.0042340e-08  1.3388910e-04 -9.2887360e-05  4.0455410e-12  2.8769070e-12  1.2708570e-07  2.2713700e-05  7.8440460e-12  2.4098140e-09 -4.5418840e-12  0.0000000e+00  0.0000000e+00  0.0000000e+00  0.0000000e+00  0.0000000e+00  0.0000000e+00  0.0000000e+00  0.0000000e+00  0.0000000e+00  0.0000000e+00  0.0000000e+00  0.0000000e+00  0.0000000e+00  0.0000000e+00  0.0000000e+00  0.0000000e+00  0.0000000e+00  0.0000000e+00  0.0000000e+00  0.0000000e+00 -2.3564480e-13  2.2271420e-11  1.4574600e-08 -1.2884920e-11  0.0000000e+00 -8.5323780e-12  4.2314990e-07 -5.5180020e-11 -1.2301280e-04 -2.1125860e-11 -4.0042340e-08 -1.3388910e-04  9.2887360e-05 -4.0455410e-12 -2.8769070e-12 -1.2708570e-07 -2.2713700e-05 -7.8440460e-12 -2.4098140e-09  4.5418840e-12
  0.0000000e+00  0.0000000e+00  0.0000000e+00  0.0000000e+00  0.0000000e+00  0.0000000e+00  0.0000000e+00  0.0000000e+00  0.0000000e+00  0.0000000e+00  0.0000000e+00  0.0000000e+00  0.0000000e+00  0.0000000e+00  0.0000000e+00  0.0000000e+00  0.0000000e+00  0.0000000e+00  0.0000000e+00  0.0000000e+00  0.0000000e+00 -1.6494480e-11 -2.8705020e-12 -5.7021440e-06 -4.8654830e-10 -8.5323780e-12  0.0000000e+00  1.7740340e-04 -3.7015030e-11  2.1641980e-09 -1.2735420e-11  1.0981910e-04  5.0526730e-10  4.2830730e-10 -1.8708120e-11  2.7636080e-10 -7.0048460e-05 -1.5089460e-10 -1.6990180e-11 -1.2215980e-05  1.5555720e-11  0.0000000e+00  0.0000000e+00  0.0000000e+00  0.0000000e+00  0.0000000e+00  0.0000000e+00  0.0000000e+00  0.0000000e+00  0.0000000e+00  0.0000000e+00  0.0000000e+00  0.0000000e+00  0.0000000e+00  0.0000000e+00  0.0000000e+00  0.0000000e+00  0.0000000e+00  0.0000000e+00  0.0000000e+00  0.0000000e+00  1.6494480e-11  2.8705020e-12  5.7021440e-06  4.8654830e-10  8.5323780e-12  0.0000000e+00 -1.7740340e-04  3.7015030e-11 -2.1641980e-09  1.2735420e-11 -1.0981910e-04 -5.0526730e-10 -4.2830730e-10  1.8708120e-11 -2.7636080e-10  7.0048460e-05  1.5089460e-10  1.6990180e-11  1.2215980e-05 -1.5555720e-11
  0.0000000e+00  0.0000000e+00  0.0000000e+00  0.0000000e+00  0.0000000e+00  0.0000000e+00  0.0000000e+00  0.0000000e+00  0.0000000e+00  0.0000000e+00  0.0000000e+00  0.0000000e+00  0.0000000e+00  0.0000000e+00  0.0000000e+00  0.0000000e+00  0.0000000e+00  0.0000000e+00  0.0000000e+00  0.0000000e+00  0.0000000e+00 -1.3552070e-05 -9.9294850e-11  3.4155060e-12 -4.5024610e-04  4.2314990e-07 -1.7740340e-04  0.0000000e+00 -1.8694170e-10  6.5381860e-11 -2.2854420e-10 -1.1431540e-10  1.1739520e-11  3.6348250e-11 -1.4446100e-05  1.8129510e-04  2.7633670e-10 -9.6199160e-13  2.3354690e-10  2.8671950e-11  1.7455680e-06  0.0000000e+00  0.0000000e+00  0.0000000e+00  0.0000000e+00  0.0000000e+00  0.0000000e+00  0.0000000e+00  0.0000000e+00  0.0000000e+00  0.0000000e+00  0.0000000e+00  0.0000000e+00  0.0000000e+00  0.0000000e+00  0.0000000e+00  0.0000000e+00  0.0000000e+00  0.0000000e+00  0.0000000e+00  0.0000000e+00  1.3552070e-05  9.9294850e-11 -3.4155060e-12  4.5024610e-04 -4.2314990e-07  1.7740340e-04  0.0000000e+00  1.8694170e-10 -6.5381860e-11  2.2854420e-10  1.1431540e-10 -1.1739520e-11 -3.6348250e-11  1.4446100e-05 -1.8129510e-04 -2.7633670e-10  9.6199160e-13 -2.3354690e-10 -2.8671950e-11 -1.7455680e-06
  0.0000000e+00  0.0000000e+00  0.0000000e+00  0.0000000e+00  0.0000000e+00  0.0000000e+00  0.0000000e+00  0.0000000e+00  0.0000000e+00  0.0000000e+00  0.0000000e+00  0.0000000e+00  0.0000000e+00  0.0000000e+00  0.0000000e+00  0.0000000e+00  0.0000000e+00  0.0000000e+00  0.0000000e+00  0.0000000e+00  0.0000000e+00  7.1637630e-13 -1.4149410e-11  5.0549380e-12  5.0586540e-11 -5.5180020e-11  3.7015030e-11  1.8694170e-10  0.0000000e+00  4.7120410e-04  7.1709750e-11 -5.9256720e-10  4.5563760e-05  1.5623660e-04 -2.3446070e-12 -3.4333570e-11  7.7925650e-10 -5.4940200e-06 -9.0905560e-13  1.2454420e-10  1.5773030e-12  0.0000000e+00  0.0000000e+00  0.0000000e+00  0.0000000e+00  0.0000000e+00  0.0000000e+00  0.0000000e+00  0.0000000e+00  0.0000000e+00  0.0000000e+00  0.0000000e+00  0.0000000e+00  0.0000000e+00  0.0000000e+00  0.0000000e+00  0.0000000e+00  0.0000000e+00  0.0000000e+00  0.0000000e+00  0.0000000e+00 -7.1637630e-13  1.4149410e-11 -5.0549380e-12 -5.0586540e-11  5.5180020e-11 -3.7015030e-11 -1.8694170e-10  0.0000000e+00 -4.7120410e-04 -7.1709750e-11  5.9256720e-10 -4.5563760e-05 -1.5623660e-04  2.3446070e-12  3.4333570e-11 -7.7925650e-10  5.4940200e-06  9.0905560e-13 -1.2454420e-10 -1.5773030e-12
  0.0000000e+00  0.0000000e+00  0.0000000e+00  0.0000000e+00  0.0000000e+00  0.0000000e+00  0.0000000e+00  0.0000000e+00  0.0000000e+00  0.0000000e+00  0.0000000e+00  0.0000000e+00  0.0000000e+00  0.0000000e+00  0.0000000e+00  0.0000000e+00  0.0000000e+00  0.0000000e+00  0.0000000e+00  0.0000000e+00  0.0000000e+00 -3.6628160e-11 -2.6262030e-05 -2.3415850e-12 -1.1457170e-07 -1.2301280e-04 -2.1641980e-09 -6.5381860e-11 -4.7120410e-04  0.0000000e+00 -8.0116910e-05 -7.2676610e-12 -2.1817320e-10 -2.8346080e-10  9.4772180e-11 -1.1737610e-09 -3.2720480e-12  2.1376910e-11  1.5620020e-05 -6.8568140e-12 -1.3849020e-10  0.0000000e+00  0.0000000e+00  0.0000000e+00  0.0000000e+00  0.0000000e+00  0.0000000e+00  0.0000000e+00  0.0000000e+00  0.0000000e+00  0.0000000e+00  0.0000000e+00  0.0000000e+00  0.0000000e+00  0.0000000e+00  0.0000000e+00  0.0000000e+00  0.0000000e+00  0.0000000e+00  0.0000000e+00  0.0000000e+00  3.6628160e-11  2.6262030e-05  2.3415850e-12  1.1457170e-07  1.2301280e-04  2.1641980e-09  6.5381860e-11  4.7120410e-04  0.0000000e+00  8.0116910e-05  7.2676610e-12  2.1817320e-10  2.8346080e-10 -9.4772180e-11  1.1737610e-09  3.2720480e-12 -2.1376910e-11 -1.5620020e-05  6.8568140e-12  1.3849020e-10
  0.0000000e+00  0.0000000e+00  0.0000000e+00  0.0000000e+00  0.0000000e+00  0.0000000e+00  0.0000000e+00  0.0000000e+00  0.0000000e+00  0.0000000e+00  0.0000000e+00  0.0000000e+00  0.0000000e+00  0.0000000e+00  0.0000000e+00  0.0000000e+00  0.0000000e+00  0.0000000e+00  0.0000000e+00  0.0000000e+00  0.0000000e+00 -6.0048870e-12  6.3394970e-12  4.8215160e-10  1.0322410e-12 -2.1125860e-11  1.2735420e-11  2.2854420e-10 -7.1709750e-11  8.0116910e-05  0.0000000e+00  6.0976130e-10  3.5675430e-04  3.5972850e-04 -1.0238510e-11 -1.4607470e-11 -2.6149210e-10 -5.1787120e-05 -2.8715740e-11 -2.6789680e-11  4.7890660e-12  0.0000000e+00  0.0000000e+00  0.0000000e+00  0.0000000e+00  0.0000000e+00  0.0000000e+00  0.0000000e+00  0.0000000e+00  0.0000000e+00  0.0000000e+00  0.0000000e+00  0.0000000e+00  0.0000000e+00  0.0000000e+00  0.0000000e+00  0.0000000e+00  0.0000000e+00  0.0000000e+00  0.0000000e+00  0.0000000e+00  6.0048870e-12 -6.3394970e-12 -4.8215160e-10 -1.0322410e-12  2.1125860e-11 -1.2735420e-11 -2.2854420e-10  7.1709750e-11 -8.0116910e-05  0.0000000e+00 -6.0976130e-10 -3.5675430e-04 -3.5972850e-04  1.0238510e-11  1.4607470e-11  2.6149210e-10  5.1787120e-05  2.8715740e-11  2.6789680e-11 -4.7890660e-12
  0.0000000e+00  0.0000000e+00  0.0000000e+00  0.0000000e+00  0.0000000e+00  0.0000000e+00  0.0000000e+00  0.0000000e+00  0.0000000e+00  0.0000000e+00  0.0000000e+00  0.0000000e+00  0.0000000e+00  0.0000000e+00  0.0000000e+00  0.0000000e+00  0.0000000e+00  0.0000000e+00  0.0000000e+00  0.0000000e+00  0.0000000e+00  4.3053930e-05 -1.2899810e-09  1.9241300e-11  4.2447320e-05 -4.0042340e-08 -1.0981910e-04  1.1431540e-10  5.9256720e-10  7.2676610e-12 -6.0976130e-10  0.0000000e+00  2.5149680e-11  1.3577740e-11  1.4165120e-06 -4.4286390e-05 -3.5004930e-11 -3.4326420e-12 -1.0632650e-10 -3.4689320e-11 -4.8242970e-05  0.0000000e+00  0.0000000e+00  0.0000000e+00  0.0000000e+00  0.0000000e+00  0.0000000e+00  0.0000000e+00  0.0000000e+00  0.0000000e+00  0.0000000e+00  0.0000000e+00  0.0000000e+00  0.0000000e+00  0.0000000e+00  0.0000000e+00  0.0000000e+00  0.0000000e+00  0.0000000e+00  0.0000000e+00  0.0000000e+00 -4.3053930e-05  1.2899810e-09 -1.9241300e-11 -4.2447320e-05  4.0042340e-08  1.0981910e-04 -1.1431540e-10 -5.9256720e-10 -7.2676610e-12  6.0976130e-10  0.0000000e+00 -2.5149680e-11 -1.3577740e-11 -1.4165120e-06  4.4286390e-05  3.5004930e-11  3.4326420e-12  1.0632650e-10  3.4689320e-11  4.8242970e-05
  0.0000000e+00  0.0000000e+00  0.0000000e+00  0.0000000e+00  0.0000000e+00  0.0000000e+00  0.0000000e+00  0.0000000e+00  0.0000000e+00  0.0000000e+00  0.0000000e+00  0.0000000e+00  0.0000000e+00  0.0000000e+00  0.0000000e+00  0.0000000e+00  0.0000000e+00  0.0000000e+00  0.0000000e+00  0.0000000e+00  0.0000000e+00 -7.4476480e-10 -2.9566900e-04 -8.9519360e-13 -1.2586990e-07 -1.3388910e-04 -5.0526730e-10 -1.1739520e-11 -4.5563760e-05  2.1817320e-10 -3.5675430e-04 -2.5149680e-11  0.0000000e+00  2.1049710e-11  1.8094410e-11  6.3237080e-11 -8.7375820e-12 -3.7258510e-12  1.3863150e-05 -8.6379380e-12  3.4837920e-10  0.0000000e+00  0.0000000e+00  0.0000000e+00  0.0000000e+00  0.0000000e+00  0.0000000e+00  0.0000000e+00  0.0000000e+00  0.0000000e+00  0.0000000e+00  0.0000000e+00  0.0000000e+00  0.0000000e+00  0.0000000e+00  0.0000000e+00  0.0000000e+00  0.0000000e+00  0.0000000e+00  0.0000000e+00  0.0000000e+00  7.4476480e-10  2.9566900e-04  8.9519360e-13  1.2586990e-07  1.3388910e-04  5.0526730e-10  1.1739520e-11  4.5563760e-05 -2.1817320e-10  3.5675430e-04  2.5149680e-11  0.0000000e+00 -2.1049710e-11 -1.8094410e-11 -6.3237080e-11  8.7375820e-12  3.7258510e-12 -1.3863150e-05  8.6379380e-12 -3.4837920e-10
  0.0000000e+00  0.0000000e+00  0.0000000e+00  0.0000000e+00  0.0000000e+00  0.0000000e+00  0.0000000e+00  0.0000000e+00  0.0000000e+00  0.0000000e+00  0.0000000e+00  0.0000000e+00  0.0000000e+00  0.0000000e+00  0.0000000e+00  0.0000000e+00  0.0000000e+00  0.0000000e+00  0.0000000e+00  0.0000000e+00  0.0000000e+00  1.6231590e-09  3.0124030e-04  2.0731990e-11  8.7086580e-08  9.2887360e-05 -4.2830730e-10 -3.6348250e-11 -1.5623660e-04  2.8346080e-10 -3.5972850e-04 -1.3577740e-11 -2.1049710e-11  0.0000000e+00 -6.3029030e-12 -5.3019230e-10  3.9713270e-11 -8.5079220e-12  6.3291880e-06 -7.5472750e-12  9.2183290e-11  0.0000000e+00  0.0000000e+00  0.0000000e+00  0.0000000e+00  0.0000000e+00  0.0000000e+00  0.0000000e+00  0.0000000e+00  0.0000000e+00  0.0000000e+00  0.0000000e+00  0.0000000e+00  0.0000000e+00  0.0000000e+00  0.0000000e+00  0.0000000e+00  0.0000000e+00  0.0000000e+00  0.0000000e+00  0.0000000e+00 -1.6231590e-09 -3.0124030e-04 -2.0731990e-11 -8.7086580e-08 -9.2887360e-05  4.2830730e-10  3.6348250e-11  1.5623660e-04 -2.8346080e-10  3.5972850e-04  1.3577740e-11  2.1049710e-11  0.0000000e+00  6.3029030e-12  5.3019230e-10 -3.9713270e-11  8.5079220e-12 -6.3291880e-06  7.5472750e-12 -9.2183290e-11
  0.0000000e+00  0.0000000e+00  0.0000000e+00  0.0000000e+00  0.0000000e+00  0.0000000e+00  0.0000000e+00  0.0000000e+00  0.0000000e+00  0.0000000e+00  0.0000000e+00  0.0000000e+00  0.0000000e+00  0.0000000e+00  0.0000000e+00  0.0000000e+00  0.0000000e+00  0.0000000e+00  0.0000000e+00  0.0000000e+00  0.0000000e+00  1.5486660e-11 -6.1026370e-12  7.4668760e-06  4.2911480e-12 -4.0455410e-12  1.8708120e-11  1.4446100e-05  2.3446070e-12 -9.4772180e-11  1.0238510e-11 -1.4165120e-06 -1.8094410e-11  6.3029030e-12  0.0000000e+00  1.6233780e-11 -2.0244540e-05  7.2327350e-12  5.4416820e-11  6.9969620e-05 -4.5715840e-11  0.0000000e+00  0.0000000e+00  0.0000000e+00  0.0000000e+00  0.0000000e+00  0.0000000e+00  0.0000000e+00  0.0000000e+00  0.0000000e+00  0.0000000e+00  0.0000000e+00  0.0000000e+00  0.0000000e+00  0.0000000e+00  0.0000000e+00  0.0000000e+00  0.0000000e+00  0.0000000e+00  0.0000000e+00  0.0000000e+00 -1.5486660e-11  6.1026370e-12 -7.4668760e-06 -4.2911480e-12  4.0455410e-12 -1.8708120e-11 -1.4446100e-05 -2.3446070e-12  9.4772180e-11 -1.0238510e-11  1.4165120e-06  1.8094410e-11 -6.3029030e-12  0.0000000e+00 -1.6233780e-11  2.0244540e-05 -7.2327350e-12 -5.4416820e-11 -6.9969620e-05  4.5715840e-11
  0.0000000e+00  0.0000000e+00  0.0000000e+00  0.0000000e+00  0.0000000e+00  0.0000000e+00  0.0000000e+00  0.0000000e+00  0.0000000e+00  0.0000000e+00  0.0000000e+00  0.0000000e+00  0.0000000e+00  0.0000000e+00  0.0000000e+00  0.0000000e+00  0.0000000e+00  0.0000000e+00  0.0000000e+00  0.0000000e+00  0.0000000e+00 -4.4318340e-10 -1.4611390e-11  4.3189270e-04 -1.8596270e-10 -2.8769070e-12 -2.7636080e-10 -1.8129510e-04  3.4333570e-11  1.1737610e-09  1.4607470e-11  4.4286390e-05 -6.3237080e-11  5.3019230e-10 -1.6233780e-11  0.0000000e+00  5.0876240e-04  1.1722410e-09  9.3733880e-11  7.4359910e-05 -8.4896330e-11  0.0000000e+00  0.0000000e+00  0.0000000e+00  0.0000000e+00  0.0000000e+00  0.0000000e+00  0.0000000e+00  0.0000000e+00  0.0000000e+00  0.0000000e+00  0.0000000e+00  0.0000000e+00  0.0000000e+00  0.0000000e+00  0.0000000e+00  0.0000000e+00  0.0000000e+00  0.0000000e+00  0.0000000e+00  0.0000000e+00  4.4318340e-10  1.4611390e-11 -4.3189270e-04  1.8596270e-10  2.8769070e-12  2.7636080e-10  1.8129510e-04 -3.4333570e-11 -1.1737610e-09 -1.4607470e-11 -4.4286390e-05  6.3237080e-11 -5.3019230e-10  1.6233780e-11  0.0000000e+00 -5.0876240e-04 -1.1722410e-09 -9.3733880e-11 -7.4359910e-05  8.4896330e-11
  0.0000000e+00  0.0000000e+00  0.0000000e+00  0.0000000e+00  0.0000000e+00  0.0000000e+00  0.0000000e+00  0.0000000e+00  0.0000000e+00  0.0000000e+00  0.0000000e+00  0.0000000e+00  0.0000000e+00  0.0000000e+00  0.0000000e+00  0.0000000e+00  0.0000000e+00  0.0000000e+00  0.0000000e+00  0.0000000e+00  0.0000000e+00  3.6128320e-04 -1.5077160e-09  4.3907120e-10  1.3488440e-04 -1.2708570e-07  7.0048460e-05 -2.7633670e-10 -7.7925650e-10  3.2720480e-12  2.6149210e-10  3.5004930e-11  8.7375820e-12 -3.9713270e-11  2.0244540e-05 -5.0876240e-04  0.0000000e+00 -1.9209670e-12  1.2659050e-12  3.4691130e-11  1.7611520e-05  0.0000000e+00  0.0000000e+00  0.0000000e+00  0.0000000e+00  0.0000000e+00  0.0000000e+00  0.0000000e+00  0.0000000e+00  0.0000000e+00  0.0000000e+00  0.0000000e+00  0.0000000e+00  0.0000000e+00  0.0000000e+00  0.0000000e+00  0.0000000e+00  0.0000000e+00  0.0000000e+00  0.0000000e+00  0.0000000e+00 -3.6128320e-04  1.5077160e-09 -4.3907120e-10 -1.3488440e-04  1.2708570e-07 -7.0048460e-05  2.7633670e-10  7.7925650e-10 -3.2720480e-12 -2.6149210e-10 -3.5004930e-11 -8.7375820e-12  3.9713270e-11 -2.0244540e-05  5.0876240e-04  0.0000000e+00  1.9209670e-12 -1.2659050e-12 -3.4691130e-11 -1.7611520e-05
  0.0000000e+00  0.0000000e+00  0.0000000e+00  0.0000000e+00  0.0000000e+00  0.0000000e+00  0.0000000e+00  0.0000000e+00  0.0000000e+00  0.0000000e+00  0.0000000e+00  0.0000000e+00  0.0000000e+00  0.0000000e+00  0.0000000e+00  0.0000000e+00  0.0000000e+00  0.0000000e+00  0.0000000e+00  0.0000000e+00  0.0000000e+00  9.0218650e-10  8.0060970e-05  1.4712580e-12 -2.0950250e-08 -2.2713700e-05  1.5089460e-10  9.6199160e-13  5.4940200e-06 -2.1376910e-11  5.1787120e-05  3.4326420e-12  3.7258510e-12  8.5079220e-12 -7.2327350e-12 -1.1722410e-09  1.9209670e-12  0.0000000e+00 -2.1692070e-05  1.4347720e-11  6.6017990e-11  0.0000000e+00  0.0000000e+00  0.0000000e+00  0.0000000e+00  0.0000000e+00  0.0000000e+00  0.0000000e+00  0.0000000e+00  0.0000000e+00  0.0000000e+00  0.0000000e+00  0.0000000e+00  0.0000000e+00  0.0000000e+00  0.0000000e+00  0.0000000e+00  0.0000000e+00  0.0000000e+00  0.0000000e+00  0.0000000e+00 -9.0218650e-10 -8.0060970e-05 -1.4712580e-12  2.0950250e-08  2.2713700e-05 -1.5089460e-10 -9.6199160e-13 -5.4940200e-06  2.1376910e-11 -5.1787120e-05 -3.4326420e-12 -3.7258510e-12 -8.5079220e-12  7.2327350e-12  1.1722410e-09 -1.9209670e-12  0.0000000e+00  2.1692070e-05 -1.4347720e-11 -6.6017990e-11
  0.0000000e+00  0.0000000e+00  0.0000000e+00  0.0000000e+00  0.0000000e+00  0.0000000e+00  0.0000000e+00  0.0000000e+00  0.0000000e+00  0.0000000e+00  0.0000000e+00  0.0000000e+00  0.0000000e+00  0.0000000e+00  0.0000000e+00  0.0000000e+00  0.0000000e+00  0.0000000e+00  0.0000000e+00  0.0000000e+00  0.0000000e+00  1.5282910e-10  2.2437010e-11 -7.6139270e-11  1.5830270e-11 -7.8440460e-12  1.6990180e-11 -2.3354690e-10  9.0905560e-13 -1.5620020e-05  2.8715740e-11  1.0632650e-10 -1.3863150e-05 -6.3291880e-06 -5.4416820e-11 -9.3733880e-11 -1.2659050e-12  2.1692070e-05  0.0000000e+00 -9.9193450e-11  4.0305250e-12  0.0000000e+00  0.0000000e+00  0.0000000e+00  0.0000000e+00  0.0000000e+00  0.0000000e+00  0.0000000e+00  0.0000000e+00  0.0000000e+00  0.0000000e+00  0.0000000e+00  0.0000000e+00  0.0000000e+00  0.0000000e+00  0.0000000e+00  0.0000000e+00  0.0000000e+00  0.0000000e+00  0.0000000e+00  0.0000000e+00 -1.5282910e-10 -2.2437010e-11  7.6139270e-11 -1.5830270e-11  7.8440460e-12 -1.6990180e-11  2.3354690e-10 -9.0905560e-13  1.5620020e-05 -2.8715740e-11 -1.0632650e-10  1.3863150e-05  6.3291880e-06  5.4416820e-11  9.3733880e-11  1.2659050e-12 -2.1692070e-05  0.0000000e+00  9.9193450e-11 -4.0305250e-12
  0.0000000e+00  0.0000000e+00  0.0000000e+00  0.0000000e+00  0.0000000e+00  0.0000000e+00  0.0000000e+00  0.0000000e+00  0.0000000e+00  0.0000000e+00  0.0000000e+00  0.0000000e+00  0.0000000e+00  0.0000000e+00  0.0000000e+00  0.0000000e+00  0.0000000e+00  0.0000000e+00  0.0000000e+00  0.0000000e+00  0.0000000e+00  1.8068350e-04 -8.8159520e-10  9.3331270e-11  2.5665220e-06 -2.4098140e-09  1.2215980e-05 -2.8671950e-11 -1.2454420e-10  6.8568140e-12  2.6789680e-11  3.4689320e-11  8.6379380e-12  7.5472750e-12 -6.9969620e-05 -7.4359910e-05 -3.4691130e-11 -1.4347720e-11  9.9193450e-11  0.0000000e+00  3.9713580e-06  0.0000000e+00  0.0000000e+00  0.0000000e+00  0.0000000e+00  0.0000000e+00  0.0000000e+00  0.0000000e+00  0.0000000e+00  0.0000000e+00  0.0000000e+00  0.0000000e+00  0.0000000e+00  0.0000000e+00  0.0000000e+00  0.0000000e+00  0.0000000e+00  0.0000000e+00  0.0000000e+00  0.0000000e+00  0.0000000e+00 -1.8068350e-04  8.8159520e-10 -9.3331270e-11 -2.5665220e-06  2.4098140e-09 -1.2215980e-05  2.8671950e-11  1.2454420e-10 -6.8568140e-12 -2.6789680e-11 -3.4689320e-11 -8.6379380e-12 -7.5472750e-12  6.9969620e-05  7.4359910e-05  3.4691130e-11  1.4347720e-11 -9.9193450e-11  0.0000000e+00 -3.9713580e-06
  0.0000000e+00  0.0000000e+00  0.0000000e+00  0.0000000e+00  0.0000000e+00  0.0000000e+00  0.0000000e+00  0.0000000e+00  0.0000000e+00  0.0000000e+00  0.0000000e+00  0.0000000e+00  0.0000000e+00  0.0000000e+00  0.0000000e+00  0.0000000e+00  0.0000000e+00  0.0000000e+00  0.0000000e+00  0.0000000e+00  0.0000000e+00 -1.3528290e-10  6.4545750e-12 -1.1936820e-05 -4.3605500e-12  4.5418840e-12 -1.5555720e-11 -1.7455680e-06 -1.5773030e-12  1.3849020e-10 -4.7890660e-12  4.8242970e-05 -3.4837920e-10 -9.2183290e-11  4.5715840e-11  8.4896330e-11 -1.7611520e-05 -6.6017990e-11 -4.0305250e-12 -3.9713580e-06  0.0000000e+00  0.0000000e+00  0.0000000e+00  0.0000000e+00  0.0000000e+00  0.0000000e+00  0.0000000e+00  0.0000000e+00  0.0000000e+00  0.0000000e+00  0.0000000e+00  0.0000000e+00  0.0000000e+00  0.0000000e+00  0.0000000e+00  0.0000000e+00  0.0000000e+00  0.0000000e+00  0.0000000e+00  0.0000000e+00  0.0000000e+00  1.3528290e-10 -6.4545750e-12  1.1936820e-05  4.3605500e-12 -4.5418840e-12  1.5555720e-11  1.7455680e-06  1.5773030e-12 -1.3849020e-10  4.7890660e-12 -4.8242970e-05  3.4837920e-10  9.2183290e-11 -4.5715840e-11 -8.4896330e-11  1.7611520e-05  6.6017990e-11  4.0305250e-12  3.9713580e-06  0.0000000e+00
 -2.0826270e-10  1.6223170e-11 -5.0804580e-04 -3.4490490e-10  3.0314050e-12  6.0447400e-05 -9.8456400e-10 -1.6707270e-10  9.2938580e-13 -1.9588380e-10  2.4064960e-12 -1.3211880e-10  1.5317470e-09  2.0096980e-08  2.8785260e-04 -3.7166400e-05  5.9306870e-11 -9.5978140e-11 -7.4464330e-10 -1.1796370e-11 -6.0832860e-10  0.0000000e+00  0.0000000e+00  0.0000000e+00  0.0000000e+00  0.0000000e+00  0.0000000e+00  0.0000000e+00  0.0000000e+00  0.0000000e+00  0.0000000e+00  0.0000000e+00  0.0000000e+00  0.0000000e+00  0.0000000e+00  0.0000000e+00  0.0000000e+00  0.0000000e+00  0.0000000e+00  0.0000000e+00  0.0000000e+00  0.0000000e+00 -1.3499920e-11 -4.9167670e-04  3.9996130e-11 -2.3564480e-13  1.6494480e-11  1.3552070e-05 -7.1637630e-13  3.6628160e-11  6.0048870e-12 -4.3053930e-05  7.4476480e-10 -1.6231590e-09 -1.5486660e-11  4.4318340e-10 -3.6128320e-04 -9.0218650e-10 -1.5282910e-10 -1.8068350e-04  1.3528290e-10  0.0000000e+00  0.0000000e+00  0.0000000e+00  0.0000000e+00  0.0000000e+00  0.0000000e+00  0.0000000e+00  0.0000000e+00  0.0000000e+00  0.0000000e+00  0.0000000e+00  0.0000000e+00  0.0000000e+00  0.0000000e+00  0.0000000e+00  0.0000000e+00  0.0000000e+00  0.0000000e+00  0.0000000e+00  0.0000000e+00
  3.0274390e-13 -1.7205690e-12  1.7208820e-09  1.1725700e-11  9.3196010e-12 -8.9148340e-11  2.6477610e-12  2.2448820e-05 -3.8754220e-11  3.2102940e-12 -6.0194570e-11 -1.5917890e-11  4.0800270e-05 -3.5866760e-04  2.5257720e-08  9.4011750e-10  2.0114770e-11  2.1008780e-11 -2.2735110e-05  4.6609250e-10  3.1473830e-05  0.0000000e+00  0.0000000e+00  0.0000000e+00  0.0000000e+00  0.0000000e+00  0.0000000e+00  0.0000000e+00  0.0000000e+00  0.0000000e+00  0.0000000e+00  0.0000000e+00  0.0000000e+00  0.0000000e+00  0.0000000e+00  0.0000000e+00  0.0000000e+00  0.0000000e+00  0.0000000e+00  0.0000000e+00  0.0000000e+00  1.3499920e-11  0.0000000e+00  1.5958900e-09 -2.0301750e-12  2.2271420e-11  2.8705020e-12  9.9294850e-11  1.4149410e-11  2.6262030e-05 -6.3394970e-12  1.2899810e-09  2.9566900e-04 -3.0124030e-04  6.1026370e-12  1.4611390e-11  1.5077160e-09 -8.0060970e-05 -2.2437010e-11  8.8159520e-10 -6.4545750e-12  0.0000000e+00  0.0000000e+00  0.0000000e+00  0.0000000e+00  0.0000000e+00  0.0000000e+00  0.0000000e+00  0.0000000e+00  0.0000000e+00  0.0000000e+00  0.0000000e+00  0.0000000e+00  0.0000000e+00  0.0000000e+00  0.0000000e+00  0.0000000e+00  0.0000000e+00  0.0000000e+00  0.0000000e+00  0.0000000e+00
  3.8007840e-04  1.9893520e-10 -3.8531950e-10  4.1198320e-04  3.5071650e-10  1.8652650e-09  1.1680970e-04 -6.3664820e-12  3.1199300e-10  2.5774130e-04 -8.8361530e-11  1.0987380e-04  9.8318950e-12 -1.0904060e-11  1.8708360e-10  5.2024040e-12  9.4945800e-11  2.4832490e-05  4.7863870e-11 -2.7481000e-10  5.1793500e-11  0.0000000e+00  0.0000000e+00  0.0000000e+00  0.0000000e+00  0.0000000e+00  0.0000000e+00  0.0000000e+00  0.0000000e+00  0.0000000e+00  0.0000000e+00  0.0000000e+00  0.0000000e+00  0.0000000e+00  0.0000000e+00  0.0000000e+00  0.0000000e+00  0.0000000e+00  0.0000000e+00  0.0000000e+00  0.0000000e+00  4.9167670e-04 -1.5958900e-09  0.0000000e+00 -1.5537280e-05  1.4574600e-08  5.7021440e-06 -3.4155060e-12 -5.0549380e-12  2.3415850e-12 -4.8215160e-10 -1.9241300e-11  8.9519360e-13 -2.0731990e-11 -7.4668760e-06 -4.3189270e-04 -4.3907120e-10 -1.4712580e-12  7.6139270e-11 -9.3331270e-11  1.1936820e-05  0.0000000e+00  0.0000000e+00  0.0000000e+00  0.0000000e+00  0.0000000e+00  0.0000000e+00  0.0000000e+00  0.0000000e+00  0.0000000e+00  0.0000000e+00  0.0000000e+00  0.0000000e+00  0.0000000e+00  0.0000000e+00  0.0000000e+00  0.0000000e+00  0.0000000e+00  0.0000000e+00  0.0000000e+00  0.0000000e+00
 -1.6976460e-10 -6.5408430e-13  5.3845280e-05  1.2381460e-10  3.0849490e-11  4.4303050e-04 -6.8447880e-09  1.1708260e-07  8.4551830e-12 -1.8793680e-10  2.9580440e-12 -8.0008570e-11 -4.1536620e-08 -1.2438810e-07  1.2520930e-04  5.6048490e-05 -5.8516570e-11 -4.1632810e-11 -9.6881650e-09  2.6885410e-13  1.2786450e-08  0.0000000e+00  0.0000000e+00  0.0000000e+00  0.0000000e+00  0.0000000e+00  0.0000000e+00  0.0000000e+00  0.0000000e+00  0.0000000e+00  0.0000000e+00  0.0000000e+00  0.0000000e+00  0.0000000e+00  0.0000000e+00  0.0000000e+00  0.0000000e+00  0.0000000e+00  0.0000000e+00  0.0000000e+00  0.0000000e+00 -3.9996130e-11  2.0301750e-12  1.5537280e-05  0.0000000e+00 -1.2884920e-11  4.8654830e-10  4.5024610e-04 -5.0586540e-11  1.1457170e-07 -1.0322410e-12 -4.2447320e-05  1.2586990e-07 -8.7086580e-08 -4.2911480e-12  1.8596270e-10 -1.3488440e-04  2.0950250e-08 -1.5830270e-11 -2.5665220e-06  4.3605500e-12  0.0000000e+00  0.0000000e+00  0.0000000e+00  0.0000000e+00  0.0000000e+00  0.0000000e+00  0.0000000e+00  0.0000000e+00  0.0000000e+00  0.0000000e+00  0.0000000e+00  0.0000000e+00  0.0000000e+00  0.0000000e+00  0.0000000e+00  0.0000000e+00  0.0000000e+00  0.0000000e+00  0.0000000e+00  0.0000000e+00
  1.0815720e-11 -2.1289950e-11 -5.0454470e-08 -6.8620960e-12 -1.7942250e-11 -4.1651560e-07  1.8410880e-11  1.2538890e-04 -1.9496640e-10  1.9402570e-12 -4.4908410e-11 -2.3931730e-12 -4.5017490e-05 -1.4245260e-04 -1.0686070e-07 -5.2552510e-08  1.2218110e-12  4.5362590e-12 -1.0436850e-05  1.9226300e-10  1.3647510e-05  0.0000000e+00  0.0000000e+00  0.0000000e+00  0.0000000e+00  0.0000000e+00  0.0000000e+00  0.0000000e+00  0.0000000e+00  0.0000000e+00  0.0000000e+00  0.0000000e+00  0.0000000e+00  0.0000000e+00  0.0000000e+00  0.0000000e+00  0.0000000e+00  0.0000000e+00  0.0000000e+00  0.0000000e+00  0.0000000e+00  2.3564480e-13 -2.2271420e-11 -1.4574600e-08  1.2884920e-11  0.0000000e+00  8.5323780e-12 -4.2314990e-07  5.5180020e-11  1.2301280e-04  2.1125860e-11  4.0042340e-08  1.3388910e-04 -9.2887360e-05  4.0455410e-12  2.8769070e-12  1.2708570e-07  2.2713700e-05  7.8440460e-12  2.4098140e-09 -4.5418840e-12  0.0000000e+00  0.0000000e+00  0.0000000e+00  0.0000000e+00  0.0000000e+00  0.0000000e+00  0.0000000e+00  0.0000000e+00  0.0000000e+00  0.0000000e+00  0.0000000e+00  0.0000000e+00  0.0000000e+00  0.0000000e+00  0.0000000e+00  0.0000000e+00  0.0000000e+00  0.0000000e+00  0.0000000e+00  0.0000000e+00
 -1.8696390e-10 -9.9473140e-13 -3.1349250e-05  2.8604770e-10  9.2465160e-12  2.0463420e-04 -3.5579040e-09  2.0885610e-09 -1.3400430e-11 -2.9599190e-10 -4.7316370e-12 -1.1608680e-10 -3.5665240e-10 -2.5543690e-09 -2.5355940e-05  3.0510250e-06 -5.1230320e-12 -4.0275560e-11 -1.5928410e-11 -2.8352490e-12 -1.8467710e-11  0.0000000e+00  0.0000000e+00  0.0000000e+00  0.0000000e+00  0.0000000e+00  0.0000000e+00  0.0000000e+00  0.0000000e+00  0.0000000e+00  0.0000000e+00  0.0000000e+00  0.0000000e+00  0.0000000e+00  0.0000000e+00  0.0000000e+00  0.0000000e+00  0.0000000e+00  0.0000000e+00  0.0000000e+00  0.0000000e+00 -1.6494480e-11 -2.8705020e-12 -5.7021440e-06 -4.8654830e-10 -8.5323780e-12  0.0000000e+00  1.7740340e-04 -3.7015030e-11  2.1641980e-09 -1.2735420e-11  1.0981910e-04  5.0526730e-10  4.2830730e-10 -1.8708120e-11  2.7636080e-10 -7.0048460e-05 -1.5089460e-10 -1.6990180e-11 -1.2215980e-05  1.5555720e-11  0.0000000e+00  0.0000000e+00  0.0000000e+00  0.0000000e+00  0.0000000e+00  0.0000000e+00  0.0000000e+00  0.0000000e+00  0.0000000e+00  0.0000000e+00  0.0000000e+00  0.0000000e+00  0.0000000e+00  0.0000000e+00  0.0000000e+00  0.0000000e+00  0.0000000e+00  0.0000000e+00  0.0000000e+00  0.0000000e+00
 -1.8300760e-04 -1.4168070e-10 -4.7655720e-11  2.2537890e-04 -2.6598550e-09 -6.2401000e-09 -3.8065010e-04  5.9597360e-11 -2.3806930e-09 -2.0240140e-04 -6.8688310e-10 -8.3639340e-05 -5.6886030e-12  1.7155620e-11 -6.2082710e-11 -4.4371790e-11  1.5692960e-10 -2.3205780e-05 -1.7780520e-11  3.5025280e-10 -1.4451680e-11  0.0000000e+00  0.0000000e+00  0.0000000e+00  0.0000000e+00  0.0000000e+00  0.0000000e+00  0.0000000e+00  0.0000000e+00  0.0000000e+00  0.0000000e+00  0.0000000e+00  0.0000000e+00  0.0000000e+00  0.0000000e+00  0.0000000e+00  0.0000000e+00  0.0000000e+00  0.0000000e+00  0.0000000e+00  0.0000000e+00 -1.3552070e-05 -9.9294850e-11  3.4155060e-12 -4.5024610e-04  4.2314990e-07 -1.7740340e-04  0.0000000e+00 -1.8694170e-10  6.5381860e-11 -2.2854420e-10 -1.1431540e-10  1.1739520e-11  3.6348250e-11 -1.4446100e-05  1.8129510e-04  2.7633670e-10 -9.6199160e-13  2.3354690e-10  2.8671950e-11  1.7455680e-06  0.0000000e+00  0.0000000e+00  0.0000000e+00  0.0000000e+00  0.0000000e+00  0.0000000e+00  0.0000000e+00  0.0000000e+00  0.0000000e+00  0.0000000e+00  0.0000000e+00  0.0000000e+00  0.0000000e+00  0.0000000e+00  0.0000000e+00  0.0000000e+00  0.0000000e+00  0.0000000e+00  0.0000000e+00  0.0000000e+00
  2.4377900e-11 -2.0160950e-11  1.0225650e-10 -2.6272290e-11 -9.7976050e-11 -2.2320760e-10  4.7674000e-11  4.6998640e-04 -9.4061330e-10  2.8493640e-11 -1.2952890e-10  1.1264110e-11 -1.0460350e-05  1.3909030e-05 -1.2731160e-09 -1.9663100e-10  6.6152550e-12 -3.6029900e-12  1.0734080e-05 -1.8743160e-10 -1.6990150e-05  0.0000000e+00  0.0000000e+00  0.0000000e+00  0.0000000e+00  0.0000000e+00  0.0000000e+00  0.0000000e+00  0.0000000e+00  0.0000000e+00  0.0000000e+00  0.0000000e+00  0.0000000e+00  0.0000000e+00  0.0000000e+00  0.0000000e+00  0.0000000e+00  0.0000000e+00  0.0000000e+00  0.0000000e+00  0.0000000e+00  7.1637630e-13 -1.4149410e-11  5.0549380e-12  5.0586540e-11 -5.5180020e-11  3.7015030e-11  1.8694170e-10  0.0000000e+00  4.7120410e-04  7.1709750e-11 -5.9256720e-10  4.5563760e-05  1.5623660e-04 -2.3446070e-12 -3.4333570e-11  7.7925650e-10 -5.4940200e-06 -9.0905560e-13  1.2454420e-10  1.5773030e-12  0.0000000e+00  0.0000000e+00  0.0000000e+00  0.0000000e+00  0.0000000e+00  0.0000000e+00  0.0000000e+00  0.0000000e+00  0.0000000e+00  0.0000000e+00  0.0000000e+00  0.0000000e+00  0.0000000e+00  0.0000000e+00  0.0000000e+00  0.0000000e+00  0.0000000e+00  0.0000000e+00  0.0000000e+00  0.0000000e+00
  9.7528890e-10 -1.8305790e-05  4.2645120e-13 -9.2981520e-10 -1.1014680e-04  1.0747500e-11  2.6116240e-09 -9.0077400e-10 -4.6996780e-04  1.3482760e-09 -1.3407530e-04  4.8897920e-10 -6.0910010e-12 -6.6388620e-11  5.7669590e-12  1.0905960e-11  6.0911540e-06  9.1589660e-11 -1.5462180e-10  3.2324030e-05 -5.1547360e-10  0.0000000e+00  0.0000000e+00  0.0000000e+00  0.0000000e+00  0.0000000e+00  0.0000000e+00  0.0000000e+00  0.0000000e+00  0.0000000e+00  0.0000000e+00  0.0000000e+00  0.0000000e+00  0.0000000e+00  0.0000000e+00  0.0000000e+00  0.0000000e+00  0.0000000e+00  0.0000000e+00  0.0000000e+00  0.0000000e+00 -3.6628160e-11 -2.6262030e-05 -2.3415850e-12 -1.1457170e-07 -1.2301280e-04 -2.1641980e-09 -6.5381860e-11 -4.7120410e-04  0.0000000e+00 -8.0116910e-05 -7.2676610e-12 -2.1817320e-10 -2.8346080e-10  9.4772180e-11 -1.1737610e-09 -3.2720480e-12  2.1376910e-11  1.5620020e-05 -6.8568140e-12 -1.3849020e-10  0.0000000e+00  0.0000000e+00  0.0000000e+00  0.0000000e+00  0.0000000e+00  0.0000000e+00  0.0000000e+00  0.0000000e+00  0.0000000e+00  0.0000000e+00  0.0000000e+00  0.0000000e+00  0.0000000e+00  0.0000000e+00  0.0000000e+00  0.0000000e+00  0.0000000e+00  0.0000000e+00  0.0000000e+00  0.0000000e+00
 -6.1609060e-11  1.4016680e-11 -4.1103440e-10 -5.1968440e-12 -4.7620380e-11 -5.4988140e-10  6.1388890e-12 -1.6479410e-04 -3.0668790e-11  2.9900030e-11 -4.6980740e-11  2.5407010e-11  9.0141240e-05  2.9807750e-04 -2.2875100e-08 -4.0405610e-10  8.2090230e-12  4.0940660e-11 -5.7408900e-05  1.0662780e-09  8.2335170e-05  0.0000000e+00  0.0000000e+00  0.0000000e+00  0.0000000e+00  0.0000000e+00  0.0000000e+00  0.0000000e+00  0.0000000e+00  0.0000000e+00  0.0000000e+00  0.0000000e+00  0.0000000e+00  0.0000000e+00  0.0000000e+00  0.0000000e+00  0.0000000e+00  0.0000000e+00  0.0000000e+00  0.0000000e+00  0.0000000e+00 -6.0048870e-12  6.3394970e-12  4.8215160e-10  1.0322410e-12 -2.1125860e-11  1.2735420e-11  2.2854420e-10 -7.1709750e-11  8.0116910e-05  0.0000000e+00  6.0976130e-10  3.5675430e-04  3.5972850e-04 -1.0238510e-11 -1.4607470e-11 -2.6149210e-10 -5.1787120e-05 -2.8715740e-11 -2.6789680e-11  4.7890660e-12  0.0000000e+00  0.0000000e+00  0.0000000e+00  0.0000000e+00  0.0000000e+00  0.0000000e+00  0.0000000e+00  0.0000000e+00  0.0000000e+00  0.0000000e+00  0.0000000e+00  0.0000000e+00  0.0000000e+00  0.0000000e+00  0.0000000e+00  0.0000000e+00  0.0000000e+00  0.0000000e+00  0.0000000e+00  0.0000000e+00
  8.7354570e-04 -1.1709630e-09  1.8678600e-11  1.1973750e-05 -4.0071090e-10  3.3499510e-10  2.4670580e-05 -1.2940120e-11  3.7052370e-10 -9.7954210e-05  5.6356890e-10 -4.0897030e-05  2.3817210e-12  1.9924510e-11 -2.7403660e-11 -2.7912140e-12 -3.7896030e-11 -5.7276440e-05 -2.5231660e-11  4.5962710e-11 -3.7906350e-12  0.0000000e+00  0.0000000e+00  0.0000000e+00  0.0000000e+00  0.0000000e+00  0.0000000e+00  0.0000000e+00  0.0000000e+00  0.0000000e+00  0.0000000e+00  0.0000000e+00  0.0000000e+00  0.0000000e+00  0.0000000e+00  0.0000000e+00  0.0000000e+00  0.0000000e+00  0.0000000e+00  0.0000000e+00  0.0000000e+00  4.3053930e-05 -1.2899810e-09  1.9241300e-11  4.2447320e-05 -4.0042340e-08 -1.0981910e-04  1.1431540e-10  5.9256720e-10  7.2676610e-12 -6.0976130e-10  0.0000000e+00  2.5149680e-11  1.3577740e-11  1.4165120e-06 -4.4286390e-05 -3.5004930e-11 -3.4326420e-12 -1.0632650e-10 -3.4689320e-11 -4.8242970e-05  0.0000000e+00  0.0000000e+00  0.0000000e+00  0.0000000e+00  0.0000000e+00  0.0000000e+00  0.0000000e+00  0.0000000e+00  0.0000000e+00  0.0000000e+00  0.0000000e+00  0.0000000e+00  0.0000000e+00  0.0000000e+00  0.0000000e+00  0.0000000e+00  0.0000000e+00  0.0000000e+00  0.0000000e+00  0.0000000e+00
  3.3844080e-10 -2.9722520e-04 -3.3289850e-12 -3.4860990e-10 -1.3812790e-04  5.4621380e-12  5.4324480e-10  8.4886850e-11  1.1315940e-04 -2.5649130e-10  3.5024600e-04 -4.4436870e-11 -1.9610790e-12 -3.3279290e-11 -2.8322530e-12 -1.0771870e-11 -3.8136520e-06  9.8775290e-11  2.5921790e-10 -5.0786480e-05  8.1735710e-10  0.0000000e+00  0.0000000e+00  0.0000000e+00  0.0000000e+00  0.0000000e+00  0.0000000e+00  0.0000000e+00  0.0000000e+00  0.0000000e+00  0.0000000e+00  0.0000000e+00  0.0000000e+00  0.0000000e+00  0.0000000e+00  0.0000000e+00  0.0000000e+00  0.0000000e+00  0.0000000e+00  0.0000000e+00  0.0000000e+00 -7.4476480e-10 -2.9566900e-04 -8.9519360e-13 -1.2586990e-07 -1.3388910e-04 -5.0526730e-10 -1.1739520e-11 -4.5563760e-05  2.1817320e-10 -3.5675430e-04 -2.5149680e-11  0.0000000e+00  2.1049710e-11  1.8094410e-11  6.3237080e-11 -8.7375820e-12 -3.7258510e-12  1.3863150e-05 -8.6379380e-12  3.4837920e-10  0.0000000e+00  0.0000000e+00  0.0000000e+00  0.0000000e+00  0.0000000e+00  0.0000000e+00  0.0000000e+00  0.0000000e+00  0.0000000e+00  0.0000000e+00  0.0000000e+00  0.0000000e+00  0.0000000e+00  0.0000000e+00  0.0000000e+00  0.0000000e+00  0.0000000e+00  0.0000000e+00  0.0000000e+00  0.0000000e+00
  1.5527310e-09  2.4518600e-04 -2.1463150e-11 -5.7163480e-10  1.4358270e-04  6.2987210e-12 -1.2971680e-09 -7.2639280e-12  1.6209920e-05 -6.7329610e-10  3.7131860e-04 -1.5287980e-10 -1.9523240e-11 -4.7797620e-11  9.2867840e-12 -1.2966700e-12 -1.0735210e-05 -3.1331630e-10  1.5881450e-10 -3.3538010e-05  5.4075790e-10  0.0000000e+00  0.0000000e+00  0.0000000e+00  0.0000000e+00  0.0000000e+00  0.0000000e+00  0.0000000e+00  0.0000000e+00  0.0000000e+00  0.0000000e+00  0.0000000e+00  0.0000000e+00  0.0000000e+00  0.0000000e+00  0.0000000e+00  0.0000000e+00  0.0000000e+00  0.0000000e+00  0.0000000e+00  0.0000000e+00  1.6231590e-09  3.0124030e-04  2.0731990e-11  8.7086580e-08  9.2887360e-05 -4.2830730e-10 -3.6348250e-11 -1.5623660e-04  2.8346080e-10 -3.5972850e-04 -1.3577740e-11 -2.1049710e-11  0.0000000e+00 -6.3029030e-12 -5.3019230e-10  3.9713270e-11 -8.5079220e-12  6.3291880e-06 -7.5472750e-12  9.2183290e-11  0.0000000e+00  0.0000000e+00  0.0000000e+00  0.0000000e+00  0.0000000e+00  0.0000000e+00  0.0000000e+00  0.0000000e+00  0.0000000e+00  0.0000000e+00  0.0000000e+00  0.0000000e+00  0.0000000e+00  0.0000000e+00  0.0000000e+00  0.0000000e+00  0.0000000e+00  0.0000000e+00  0.0000000e+00  0.0000000e+00
  8.4363110e-12 -7.9869670e-12  3.8215890e-05  2.7079880e-11 -2.7473950e-12 -1.0609330e-06  1.6472440e-11 -6.6903690e-12 -1.1626680e-12  1.1870370e-11 -1.0360030e-11  6.7804630e-12 -2.0123590e-10 -1.8377420e-09 -2.6719010e-05  5.3015050e-05 -4.3409130e-11  1.2668760e-11 -1.2796950e-10  2.3588600e-12 -1.9116900e-10  0.0000000e+00  0.0000000e+00  0.0000000e+00  0.0000000e+00  0.0000000e+00  0.0000000e+00  0.0000000e+00  0.0000000e+00  0.0000000e+00  0.0000000e+00  0.0000000e+00  0.0000000e+00  0.0000000e+00  0.0000000e+00  0.0000000e+00  0.0000000e+00  0.0000000e+00  0.0000000e+00  0.0000000e+00  0.0000000e+00  1.5486660e-11 -6.1026370e-12  7.4668760e-06  4.2911480e-12 -4.0455410e-12  1.8708120e-11  1.4446100e-05  2.3446070e-12 -9.4772180e-11  1.0238510e-11 -1.4165120e-06 -1.8094410e-11  6.3029030e-12  0.0000000e+00  1.6233780e-11 -2.0244540e-05  7.2327350e-12  5.4416820e-11  6.9969620e-05 -4.5715840e-11  0.0000000e+00  0.0000000e+00  0.0000000e+00  0.0000000e+00  0.0000000e+00  0.0000000e+00  0.0000000e+00  0.0000000e+00  0.0000000e+00  0.0000000e+00  0.0000000e+00  0.0000000e+00  0.0000000e+00  0.0000000e+00  0.0000000e+00  0.0000000e+00  0.0000000e+00  0.0000000e+00  0.0000000e+00  0.0000000e+00
 -5.6186920e-10 -9.9104370e-12 -3.9791090e-04  5.4494040e-11 -6.8842980e-13  1.9744170e-04 -2.8232710e-09 -1.0070580e-09 -1.6843540e-12  9.0718560e-11 -2.4428480e-11  1.9543320e-11  1.3339150e-09  1.9123670e-08  2.6165290e-04  9.2803250e-05 -7.9972480e-11 -5.9403300e-11 -3.3405810e-10 -2.0652510e-11 -6.7230010e-10  0.0000000e+00  0.0000000e+00  0.0000000e+00  0.0000000e+00  0.0000000e+00  0.0000000e+00  0.0000000e+00  0.0000000e+00  0.0000000e+00  0.0000000e+00  0.0000000e+00  0.0000000e+00  0.0000000e+00  0.0000000e+00  0.0000000e+00  0.0000000e+00  0.0000000e+00  0.0000000e+00  0.0000000e+00  0.0000000e+00 -4.4318340e-10 -1.4611390e-11  4.3189270e-04 -1.8596270e-10 -2.8769070e-12 -2.7636080e-10 -1.8129510e-04  3.4333570e-11  1.1737610e-09  1.4607470e-11  4.4286390e-05 -6.3237080e-11  5.3019230e-10 -1.6233780e-11  0.0000000e+00  5.0876240e-04  1.1722410e-09  9.3733880e-11  7.4359910e-05 -8.4896330e-11  0.0000000e+00  0.0000000e+00  0.0000000e+00  0.0000000e+00  0.0000000e+00  0.0000000e+00  0.0000000e+00  0.0000000e+00  0.0000000e+00  0.0000000e+00  0.0000000e+00  0.0000000e+00  0.0000000e+00  0.0000000e+00  0.0000000e+00  0.0000000e+00  0.0000000e+00  0.0000000e+00  0.0000000e+00  0.0000000e+00
  1.0613500e-03 -2.2723240e-10 -1.2803860e-10 -3.0943090e-04 -1.1285450e-09 -3.5692190e-09 -2.4150230e-04  3.5803040e-12 -7.5588390e-11 -3.2107690e-04 -6.9495990e-10 -1.3830150e-04 -6.8780970e-12  2.8134270e-11  1.0680780e-10  3.3520400e-11  7.6119230e-11 -3.6282380e-05 -1.3568610e-11  5.9913140e-10 -6.5738190e-11  0.0000000e+00  0.0000000e+00  0.0000000e+00  0.0000000e+00  0.0000000e+00  0.0000000e+00  0.0000000e+00  0.0000000e+00  0.0000000e+00  0.0000000e+00  0.0000000e+00  0.0000000e+00  0.0000000e+00  0.0000000e+00  0.0000000e+00  0.0000000e+00  0.0000000e+00  0.0000000e+00  0.0000000e+00  0.0000000e+00  3.6128320e-04 -1.5077160e-09  4.3907120e-10  1.3488440e-04 -1.2708570e-07  7.0048460e-05 -2.7633670e-10 -7.7925650e-10  3.2720480e-12  2.6149210e-10  3.5004930e-11  8.7375820e-12 -3.9713270e-11  2.0244540e-05 -5.0876240e-04  0.0000000e+00 -1.9209670e-12  1.2659050e-12  3.4691130e-11  1.7611520e-05  0.0000000e+00  0.0000000e+00  0.0000000e+00  0.0000000e+00  0.0000000e+00  0.0000000e+00  0.0000000e+00  0.0000000e+00  0.0000000e+00  0.0000000e+00  0.0000000e+00  0.0000000e+00  0.0000000e+00  0.0000000e+00  0.0000000e+00  0.0000000e+00  0.0000000e+00  0.0000000e+00  0.0000000e+00  0.0000000e+00
  2.4154470e-09 -1.1177310e-04  1.2658170e-12 -8.5275710e-10 -4.4229630e-06 -5.5773770e-13 -4.7551400e-10 -1.2600570e-11 -1.5793590e-05 -7.4092420e-10 -4.9395470e-05 -4.2735370e-10  9.9117620e-12  1.1194140e-11  1.5467670e-12 -2.4556200e-11 -2.0604090e-05 -7.3871010e-11  3.5462050e-11 -6.2917600e-06  7.9015700e-11  0.0000000e+00  0.0000000e+00  0.0000000e+00  0.0000000e+00  0.0000000e+00  0.0000000e+00  0.0000000e+00  0.0000000e+00  0.0000000e+00  0.0000000e+00  0.0000000e+00  0.0000000e+00  0.0000000e+00  0.0000000e+00  0.0000000e+00  0.0000000e+00  0.0000000e+00  0.0000000e+00  0.0000000e+00  0.0000000e+00  9.0218650e-10  8.0060970e-05  1.4712580e-12 -2.0950250e-08 -2.2713700e-05  1.5089460e-10  9.6199160e-13  5.4940200e-06 -2.1376910e-11  5.1787120e-05  3.4326420e-12  3.7258510e-12  8.5079220e-12 -7.2327350e-12 -1.1722410e-09  1.9209670e-12  0.0000000e+00 -2.1692070e-05  1.4347720e-11  6.6017990e-11  0.0000000e+00  0.0000000e+00  0.0000000e+00  0.0000000e+00  0.0000000e+00  0.0000000e+00  0.0000000e+00  0.0000000e+00  0.0000000e+00  0.0000000e+00  0.0000000e+00  0.0000000e+00  0.0000000e+00  0.0000000e+00  0.0000000e+00  0.0000000e+00  0.0000000e+00  0.0000000e+00  0.0000000e+00  0.0000000e+00
  2.3918000e-10 -3.0869370e-11 -5.3270370e-11  1.2842360e-11  2.0233630e-12 -2.2726400e-10 -4.0430420e-11 -1.5042220e-05  1.3765530e-11  5.2186330e-12 -8.1551530e-12 -5.0799090e-11 -1.8115490e-05  2.2243890e-05 -1.6849620e-09 -1.3879730e-10  7.6038490e-12  3.0783120e-11 -1.0969210e-04  8.9796720e-10  9.5884880e-05  0.0000000e+00  0.0000000e+00  0.0000000e+00  0.0000000e+00  0.0000000e+00  0.0000000e+00  0.0000000e+00  0.0000000e+00  0.0000000e+00  0.0000000e+00  0.0000000e+00  0.0000000e+00  0.0000000e+00  0.0000000e+00  0.0000000e+00  0.0000000e+00  0.0000000e+00  0.0000000e+00  0.0000000e+00  0.0000000e+00  1.5282910e-10  2.2437010e-11 -7.6139270e-11  1.5830270e-11 -7.8440460e-12  1.6990180e-11 -2.3354690e-10  9.0905560e-13 -1.5620020e-05  2.8715740e-11  1.0632650e-10 -1.3863150e-05 -6.3291880e-06 -5.4416820e-11 -9.3733880e-11 -1.2659050e-12  2.1692070e-05  0.0000000e+00 -9.9193450e-11  4.0305250e-12  0.0000000e+00  0.0000000e+00  0.0000000e+00  0.0000000e+00  0.0000000e+00  0.0000000e+00  0.0000000e+00  0.0000000e+00  0.0000000e+00  0.0000000e+00  0.0000000e+00  0.0000000e+00  0.0000000e+00  0.0000000e+00  0.0000000e+00  0.0000000e+00  0.0000000e+00  0.0000000e+00  0.0000000e+00  0.0000000e+00
  2.1458790e-04  2.7836600e-10 -4.1971150e-11  6.1855010e-05 -2.4000140e-10 -4.4181820e-10 -3.0284350e-05  4.4972150e-12  5.7710500e-11  4.2336950e-05 -2.3500270e-11 -5.2073950e-05  1.0279290e-11 -1.3880250e-11 -1.1980260e-11 -2.6747900e-12  2.8896360e-10  1.4157740e-05  1.5469080e-10 -3.8563100e-11 -1.4543460e-10  0.0000000e+00  0.0000000e+00  0.0000000e+00  0.0000000e+00  0.0000000e+00  0.0000000e+00  0.0000000e+00  0.0000000e+00  0.0000000e+00  0.0000000e+00  0.0000000e+00  0.0000000e+00  0.0000000e+00  0.0000000e+00  0.0000000e+00  0.0000000e+00  0.0000000e+00  0.0000000e+00  0.0000000e+00  0.0000000e+00  1.8068350e-04 -8.8159520e-10  9.3331270e-11  2.5665220e-06 -2.4098140e-09  1.2215980e-05 -2.8671950e-11 -1.2454420e-10  6.8568140e-12  2.6789680e-11  3.4689320e-11  8.6379380e-12  7.5472750e-12 -6.9969620e-05 -7.4359910e-05 -3.4691130e-11 -1.4347720e-11  9.9193450e-11  0.0000000e+00  3.9713580e-06  0.0000000e+00  0.0000000e+00  0.0000000e+00  0.0000000e+00  0.0000000e+00  0.0000000e+00  0.0000000e+00  0.0000000e+00  0.0000000e+00  0.0000000e+00  0.0000000e+00  0.0000000e+00  0.0000000e+00  0.0000000e+00  0.0000000e+00  0.0000000e+00  0.0000000e+00  0.0000000e+00  0.0000000e+00  0.0000000e+00
 -1.3776110e-10  8.9504350e-12  1.5223910e-06 -2.7841250e-11  4.1937040e-12 -4.4251480e-06  1.0222350e-10  1.6494710e-10 -6.8713320e-13 -1.0709470e-11 -8.4236770e-13  4.7266120e-11 -1.1443290e-10 -2.8925000e-09 -4.2583250e-05 -1.1761090e-05  7.5584290e-12 -5.3311210e-12 -2.1895200e-09  9.7928430e-12  2.5401010e-09  0.0000000e+00  0.0000000e+00  0.0000000e+00  0.0000000e+00  0.0000000e+00  0.0000000e+00  0.0000000e+00  0.0000000e+00  0.0000000e+00  0.0000000e+00  0.0000000e+00  0.0000000e+00  0.0000000e+00  0.0000000e+00  0.0000000e+00  0.0000000e+00  0.0000000e+00  0.0000000e+00  0.0000000e+00  0.0000000e+00 -1.3528290e-10  6.4545750e-12 -1.1936820e-05 -4.3605500e-12  4.5418840e-12 -1.5555720e-11 -1.7455680e-06 -1.5773030e-12  1.3849020e-10 -4.7890660e-12  4.8242970e-05 -3.4837920e-10 -9.2183290e-11  4.5715840e-11  8.4896330e-11 -1.7611520e-05 -6.6017990e-11 -4.0305250e-12 -3.9713580e-06  0.0000000e+00  0.0000000e+00  0.0000000e+00  0.0000000e+00  0.0000000e+00  0.0000000e+00  0.0000000e+00  0.0000000e+00  0.0000000e+00  0.0000000e+00  0.0000000e+00  0.0000000e+00  0.0000000e+00  0.0000000e+00  0.0000000e+00  0.0000000e+00  0.0000000e+00  0.0000000e+00  0.0000000e+00  0.0000000e+00  0.0000000e+00
SOC I
  0.0000000e+00  0.0000000e+00  0.0000000e+00  0.0000000e+00  0.0000000e+00  0.0000000e+00  0.0000000e+00  0.0000000e+00  0.0000000e+00  0.0000000e+00  0.0000000e+00  0.0000000e+00  0.0000000e+00  0.0000000e+00  0.0000000e+00  0.0000000e+00  0.0000000e+00  0.0000000e+00  0.0000000e+00  0.0000000e+00  0.0000000e+00 -9.4532150e-10 -3.4762990e-04  3.2106290e-11 -1.0196560e-07 -1.0931130e-04  1.3627290e-09  6.7025460e-11  2.8056920e-04 -9.4569320e-10  1.5715200e-03  8.7900220e-11  3.0836660e-10  2.0827610e-10  1.5854910e-10 -2.0895720e-09  3.4730900e-13 -1.5128920e-11 -1.4051230e-05  1.4218230e-11 -1.2626360e-10 -1.5606230e-11 -1.3956240e-11 -2.5368530e-10  5.4958120e-12 -3.2661790e-11 -2.7184200e-12  1.7996290e-09  2.4405030e-10  3.0617500e-04  4.4245010e-10 -6.2393440e-09 -1.9815990e-03  5.6022000e-04 -1.2986250e-11 -6.6334460e-11  3.5040100e-09  8.0639590e-05  5.9167600e-11  9.0312480e-10  5.5484890e-11  9.4532150e-10  3.4762990e-04 -3.2106290e-11  1.0196560e-07  1.0931130e-04 -1.3627290e-09 -6.7025460e-11 -2.8056920e-04  9.4569320e-10 -1.5715200e-03 -8.7900220e-11 -3.0836660e-10 -2.0827610e-10 -1.5854910e-10  2.0895720e-09 -3.4730900e-13  1.5128920e-11  1.4051230e-05 -1.4218230e-11  1.2626360e-10
  0.0000000e+00  0.0000000e+00  0.0000000e+00  0.0000000e+00  0.0000000e+00  0.0000000e+00  0.0000000e+00  0.0000000e+00  0.0000000e+00  0.0000000e+00  0.0000000e+00  0.0000000e+00  0.0000000e+00  0.0000000e+00  0.0000000e+00  0.0000000e+00  0.0000000e+00  0.0000000e+00  0.0000000e+00  0.0000000e+00  0.0000000e+00 -4.6901030e-04  1.4357610e-09 -2.3726940e-10  7.9806360e-05 -7.4919570e-08 -2.9208140e-05 -1.3207380e-11  3.2507020e-11 -5.8760400e-13  8.5426570e-12  8.1795180e-12  1.6368500e-12  1.1340160e-13 -6.5684230e-06 -4.1545440e-06 -7.9755050e-13  5.4556960e-12 -5.8069260e-11 -2.7458300e-11 -2.3377990e-05 -4.0893450e-10 -3.5741380e-12  7.5522550e-04  1.8579100e-11  6.0292690e-12  1.0756900e-10  6.3619400e-05 -8.8016060e-12 -2.3108130e-10 -3.6363980e-11  3.0158350e-04 -1.8102080e-09  1.3820010e-09 -1.7799810e-11 -1.1299860e-11  5.3406280e-05 -2.0907140e-10 -1.8748950e-10 -2.5978160e-04  1.9638130e-10  4.6901030e-04 -1.4357610e-09  2.3726940e-10 -7.9806360e-05  7.4919570e-08  2.9208140e-05  1.3207380e-11 -3.2507020e-11  5.8760400e-13 -8.5426570e-12 -8.1795180e-12 -1.6368500e-12 -1.1340160e-13  6.5684230e-06  4.1545440e-06  7.9755050e-13 -5.4556960e-12  5.8069260e-11  2.7458300e-11  2.3377990e-05
  0.0000000e+00  0.0000000e+00  0.0000000e+00  0.0000000e+00  0.0000000e+00  0.0000000e+00  0.0000000e+00  0.0000000e+00  0.0000000e+00  0.0000000e+00  0.0000000e+00  0.0000000e+00  0.0000000e+00  0.0000000e+00  0.0000000e+00  0.0000000e+00  0.0000000e+00  0.0000000e+00  0.0000000e+00  0.0000000e+00  0.0000000e+00 -1.0356120e-11  1.2432540e-10 -3.3773470e-12  3.9835870e-12 -1.7553640e-11  3.4757940e-12  3.0506620e-10  9.3139440e-11  6.0713070e-05  4.7271730e-11 -1.0390480e-10 -6.7433760e-05 -5.6780550e-05 -8.0421200e-12  2.5135230e-12  6.7167600e-10 -2.1408460e-04 -7.1649030e-11  1.2931480e-11  2.6172100e-13  2.3414380e-09  7.7077180e-04  2.4754250e-12 -5.2941990e-08 -5.6162730e-05 -3.0418910e-10  6.8579670e-12 -2.5064360e-05 -9.6392920e-11  4.0509060e-04  3.7134000e-11  6.6941840e-11 -4.1838130e-12 -3.0606230e-11 -1.7080390e-09 -4.8609070e-13 -1.5756650e-11 -6.9848480e-06  2.1740810e-12  4.8913180e-11  1.0356120e-11 -1.2432540e-10  3.3773470e-12 -3.9835870e-12  1.7553640e-11 -3.4757940e-12 -3.0506620e-10 -9.3139440e-11 -6.0713070e-05 -4.7271730e-11  1.0390480e-10  6.7433760e-05  5.6780550e-05  8.0421200e-12 -2.5135230e-12 -6.7167600e-10  2.1408460e-04  7.1649030e-11 -1.2931480e-11 -2.6172100e-13
  0.0000000e+00  0.0000000e+00  0.0000000e+00  0.0000000e+00  0.0000000e+00  0.0000000e+00  0.0000000e+00  0.0000000e+00  0.0000000e+00  0.0000000e+00  0.0000000e+00  0.0000000e+00  0.0000000e+00  0.0000000e+00  0.0000000e+00  0.0000000e+00  0.0000000e+00  0.0000000e+00  0.0000000e+00  0.0000000e+00  0.0000000e+00 -1.3175440e-09 -4.0431030e-04  6.6264060e-12  1.5438230e-07  1.6515360e-04 -1.1795640e-09 -2.5212640e-11 -2.3660090e-04  2.1981770e-10  1.0177710e-05  5.0334390e-13 -1.0419770e-11  5.6070830e-12  2.2035840e-10 -4.2305970e-12 -3.8275630e-12 -6.5039330e-11  3.4668570e-05 -2.8079830e-11 -2.8713920e-11 -7.9289330e-13  1.8834950e-10  1.4539580e-10 -4.2197650e-13 -2.0978990e-11 -3.1961590e-12 -2.1079720e-09 -3.0110790e-10 -3.1135940e-04 -6.3898130e-11 -3.0540640e-10  9.4326990e-06  2.5890780e-04  5.2929040e-12 -1.4277830e-11 -1.4468600e-09  1.0107970e-04  2.1216440e-11  2.7152600e-10  2.1094680e-12  1.3175440e-09  4.0431030e-04 -6.6264060e-12 -1.5438230e-07 -1.6515360e-04  1.1795640e-09  2.5212640e-11  2.3660090e-04 -2.1981770e-10 -1.0177710e-05 -5.0334390e-13  1.0419770e-11 -5.6070830e-12 -2.2035840e-10  4.2305970e-12  3.8275630e-12  6.5039330e-11 -3.4668570e-05  2.8079830e-11  2.8713920e-11
  0.0000000e+00  0.0000000e+00  0.0000000e+00  0.0000000e+00  0.0000000e+00  0.0000000e+00  0.0000000e+00  0.0000000e+00  0.0000000e+00  0.0000000e+00  0.0000000e+00  0.0000000e+00  0.0000000e+00  0.0000000e+00  0.0000000e+00  0.0000000e+00  0.0000000e+00  0.0000000e+00  0.0000000e+00  0.0000000e+00  0.0000000e+00 -4.8765560e-05 -2.4482900e-10 -2.7026580e-11 -4.4675900e-04  4.1791030e-07 -1.0166160e-04  3.8770390e-10  7.7110510e-10 -6.9398770e-12  2.3739620e-11 -1.7470830e-11 -7.5273690e-13 -1.2797100e-12  1.1224730e-06 -9.2945710e-07 -1.3715500e-12 -2.3614990e-12  1.2325550e-10 -1.1958990e-12 -3.8339250e-06 -4.3820520e-11 -4.5898730e-12  7.8395060e-05 -4.2790290e-10 -2.0383650e-11 -9.3063640e-10 -7.2527730e-04  1.1022870e-10  1.1706940e-09 -8.3549470e-12  1.1148840e-04 -1.4694090e-09  1.7982290e-09 -4.3131340e-12  5.0952690e-11 -5.9047810e-05 -3.0509540e-10  1.1853740e-11  9.3134050e-06  2.1835200e-12  4.8765560e-05  2.4482900e-10  2.7026580e-11  4.4675900e-04 -4.1791030e-07  1.0166160e-04 -3.8770390e-10 -7.7110510e-10  6.9398770e-12 -2.3739620e-11  1.7470830e-11  7.5273690e-13  1.2797100e-12 -1.1224730e-06  9.2945710e-07  1.3715500e-12  2.3614990e-12 -1.2325550e-10  1.1958990e-12  3.8339250e-06
  0.0000000e+00  0.0000000e+00  0.0000000e+00  0.0000000e+00  0.0000000e+00  0.0000000e+00  0.0000000e+00  0.0000000e+00  0.0000000e+00  0.0000000e+00  0.0000000e+00  0.0000000e+00  0.0000000e+00  0.0000000e+00  0.0000000e+00  0.0000000e+00  0.0000000e+00  0.0000000e+00  0.0000000e+00  0.0000000e+00  0.0000000e+00  4.9237290e-13 -1.9668590e-09 -2.8861910e-10  2.0835160e-11 -6.5943980e-09  3.8762280e-12 -3.4050510e-11 -3.2590940e-09 -3.0720010e-05  8.6900290e-11 -1.0162340e-10  4.0073760e-05  2.7051320e-05 -9.4487590e-13 -1.9250980e-12 -5.8444380e-11 -2.5462400e-05  1.3445130e-10 -1.7740650e-11  9.4913170e-13 -2.8637650e-10 -7.9284130e-05 -5.1593440e-12 -6.7668310e-07 -7.1917010e-04  2.2773160e-09  4.3910110e-11  1.9269850e-04 -7.6571670e-09 -2.3489180e-04 -2.0586910e-11 -1.4631730e-09  4.0845650e-09 -1.2763600e-10  2.1376150e-09  5.2953300e-12 -3.2861690e-10 -4.8458020e-06 -4.4213350e-12 -1.4455910e-10 -4.9237290e-13  1.9668590e-09  2.8861910e-10 -2.0835160e-11  6.5943980e-09 -3.8762280e-12  3.4050510e-11  3.2590940e-09  3.0720010e-05 -8.6900290e-11  1.0162340e-10 -4.0073760e-05 -2.7051320e-05  9.4487590e-13  1.9250980e-12  5.8444380e-11  2.5462400e-05 -1.3445130e-10  1.7740650e-11 -9.4913170e-13
  0.0000000e+00  0.0000000e+00  0.0000000e+00  0.0000000e+00  0.0000000e+00  0.0000000e+00  0.0000000e+00  0.0000000e+00  0.0000000e+00  0.0000000e+00  0.0000000e+00  0.0000000e+00  0.0000000e+00  0.0000000e+00  0.0000000e+00  0.0000000e+00  0.0000000e+00  0.0000000e+00  0.0000000e+00  0.0000000e+00  0.0000000e+00 -2.0050230e-10 -1.2727130e-04  1.0953520e-12 -4.1140550e-07 -4.3951180e-04 -2.0485430e-09 -4.3130670e-11 -2.1888850e-04  7.2354730e-10  6.5625410e-06  1.1478800e-12 -6.0502980e-10 -4.1036220e-10 -4.5424460e-11 -1.8598440e-11  7.6031240e-13  3.7479100e-10  9.4465700e-06 -8.3457710e-12 -6.4501630e-11  3.1290670e-12  1.1968340e-09 -2.9591350e-10  1.9949610e-11  1.0687830e-08 -1.9423180e-11  1.0079810e-09 -3.3727840e-09 -5.1694590e-04  3.2941190e-09 -1.3016790e-09 -9.8798240e-05  2.7428980e-04 -5.7747700e-12 -2.2999370e-11 -6.2627950e-10 -2.3234830e-05  5.2093990e-11 -1.2416310e-10  7.4696990e-12  2.0050230e-10  1.2727130e-04 -1.0953520e-12  4.1140550e-07  4.3951180e-04  2.0485430e-09  4.3130670e-11  2.1888850e-04 -7.2354730e-10 -6.5625410e-06 -1.1478800e-12  6.0502980e-10  4.1036220e-10  4.5424460e-11  1.8598440e-11 -7.6031240e-13 -3.7479100e-10 -9.4465700e-06  8.3457710e-12  6.4501630e-11
  0.0000000e+00  0.0000000e+00  0.0000000e+00  0.0000000e+00  0.0000000e+00  0.0000000e+00  0.0000000e+00  0.0000000e+00  0.0000000e+00  0.0000000e+00  0.0000000e+00  0.0000000e+00  0.0000000e+00  0.0000000e+00  0.0000000e+00  0.0000000e+00  0.0000000e+00  0.0000000e+00  0.0000000e+00  0.0000000e+00  0.0000000e+00  9.8025100e-11  3.0609290e-12 -6.3495320e-05 -5.0010240e-11 -6.6449370e-12  5.4953470e-10  2.6514670e-05 -6.0724800e-12 -4.7803670e-12  9.4971780e-12 -3.8546320e-05 -1.0573870e-10 -1.7904940e-10  9.4158150e-12 -3.0917180e-12 -5.9984550e-06  7.4147360e-11 -8.2428870e-12 -4.6950690e-06 -4.1292460e-11 -6.2931230e-06  2.6215420e-10 -4.9987530e-11 -2.7807400e-04  2.6261940e-07  7.0748920e-04 -5.8027820e-10 -4.0838540e-09 -2.8648310e-11  1.3678520e-09 -1.2309460e-10 -9.2232110e-12  1.9411360e-11  4.0293110e-07  2.7877860e-04 -1.0879030e-10 -4.5738060e-12 -3.8657030e-11 -4.9569270e-11 -2.5967800e-05 -9.8025100e-11 -3.0609290e-12  6.3495320e-05  5.0010240e-11  6.6449370e-12 -5.4953470e-10 -2.6514670e-05  6.0724800e-12  4.7803670e-12 -9.4971780e-12  3.8546320e-05  1.0573870e-10  1.7904940e-10 -9.4158150e-12  3.0917180e-12  5.9984550e-06 -7.4147360e-11  8.2428870e-12  4.6950690e-06  4.1292460e-11
  0.0000000e+00  0.0000000e+00  0.0000000e+00  0.0000000e+00  0.0000000e+00  0.0000000e+00  0.0000000e+00  0.0000000e+00  0.0000000e+00  0.0000000e+00  0.0000000e+00  0.0000000e+00  0.0000000e+00  0.0000000e+00  0.0000000e+00  0.0000000e+00  0.0000000e+00  0.0000000e+00  0.0000000e+00  0.0000000e+00  0.0000000e+00  6.0748470e-05 -5.1942140e-10  9.4990890e-11 -6.6375770e-05  6.1015390e-08  4.7707300e-04 -6.1337800e-10 -2.5033130e-09 -1.4079420e-11 -1.5147190e-11  2.9801350e-11 -8.2894430e-12 -3.3545530e-12  7.6829900e-06 -7.0501890e-06 -7.0559600e-12  4.0389940e-13 -7.9388260e-11 -2.8084480e-11 -4.3919100e-05  2.4960000e-11 -2.0596110e-12 -5.3654030e-05  3.9612450e-10 -9.3290130e-12 -5.4588120e-10  1.6573580e-04 -2.2618690e-11 -8.4919110e-10  5.5060110e-12 -8.7400030e-05  3.9069110e-10 -5.7951240e-10 -3.4683540e-13 -1.5485700e-10 -2.4735000e-04 -4.8983710e-10 -5.2015460e-11 -3.7299010e-05  5.9865650e-11 -6.0748470e-05  5.1942140e-10 -9.4990890e-11  6.6375770e-05 -6.1015390e-08 -4.7707300e-04  6.1337800e-10  2.5033130e-09  1.4079420e-11  1.5147190e-11 -2.9801350e-11  8.2894430e-12  3.3545530e-12 -7.6829900e-06  7.0501890e-06  7.0559600e-12 -4.0389940e-13  7.9388260e-11  2.8084480e-11  4.3919100e-05
  0.0000000e+00  0.0000000e+00  0.0000000e+00  0.0000000e+00  0.0000000e+00  0.0000000e+00  0.0000000e+00  0.0000000e+00  0.0000000e+00  0.0000000e+00  0.0000000e+00  0.0000000e+00  0.0000000e+00  0.0000000e+00  0.0000000e+00  0.0000000e+00  0.0000000e+00  0.0000000e+00  0.0000000e+00  0.0000000e+00  0.0000000e+00 -4.4704410e-10 -1.7809420e-04 -2.0704310e-12 -1.0382330e-07 -1.1121800e-04  1.0512590e-09  3.3003520e-11  2.8985910e-04 -2.3491040e-10 -1.2351210e-05  2.2824660e-11 -2.0608170e-12  4.1170350e-11  5.5305950e-11 -1.0295500e-12 -1.6977280e-11 -2.0027890e-11  3.1563910e-05 -5.3350160e-11  5.0233740e-10 -7.5607280e-12  3.7638760e-11 -1.2967660e-10 -1.9490320e-11  1.6773660e-10  1.8347260e-11  1.8200950e-09  3.4970470e-10  4.0237160e-04  8.6211630e-11  2.1464890e-10  2.3245190e-04  9.1161730e-05  4.7905530e-12  9.9167370e-12 -1.3753320e-09  1.1169870e-04  4.2336030e-11  1.9770010e-10 -1.2791880e-11  4.4704410e-10  1.7809420e-04  2.0704310e-12  1.0382330e-07  1.1121800e-04 -1.0512590e-09 -3.3003520e-11 -2.8985910e-04  2.3491040e-10  1.2351210e-05 -2.2824660e-11  2.0608170e-12 -4.1170350e-11 -5.5305950e-11  1.0295500e-12  1.6977280e-11  2.0027890e-11 -3.1563910e-05  5.3350160e-11 -5.0233740e-10
  0.0000000e+00  0.0000000e+00  0.0000000e+00  0.0000000e+00  0.0000000e+00  0.0000000e+00  0.0000000e+00  0.0000000e+00  0.0000000e+00  0.0000000e+00  0.0000000e+00  0.0000000e+00  0.0000000e+00  0.0000000e+00  0.0000000e+00  0.0000000e+00  0.0000000e+00  0.0000000e+00  0.0000000e+00  0.0000000e+00  0.0000000e+00 -5.2189070e-06 -4.9647730e-11  2.1232910e-12 -3.8603760e-06  3.5542680e-09  2.2190260e-06  7.3664770e-12  3.9786380e-13  6.8006650e-12  1.3766760e-11  1.7042680e-10 -1.5866220e-11 -1.5804370e-11 -2.7971620e-06  4.8846330e-05 -6.5531090e-11  3.1898310e-12 -1.3126130e-11 -1.6231990e-11 -2.4903680e-06 -2.7426710e-10  1.1948260e-11  3.7253830e-04 -1.5073220e-10  1.0621630e-11 -1.6984150e-10 -1.7751450e-04  2.8348920e-11  1.1410460e-09 -3.5049930e-11  7.7218980e-04 -1.8405900e-09  6.0575850e-10 -1.5209600e-11  1.4323730e-10 -8.0640880e-05 -1.2597550e-10 -2.3095580e-11 -1.9769420e-05  1.6771700e-12  5.2189070e-06  4.9647730e-11 -2.1232910e-12  3.8603760e-06 -3.5542680e-09 -2.2190260e-06 -7.3664770e-12 -3.9786380e-13 -6.8006650e-12 -1.3766760e-11 -1.7042680e-10  1.5866220e-11  1.5804370e-11  2.7971620e-06 -4.8846330e-05  6.5531090e-11 -3.1898310e-12  1.3126130e-11  1.6231990e-11  2.4903680e-06
  0.0000000e+00  0.0000000e+00  0.0000000e+00  0.0000000e+00  0.0000000e+00  0.0000000e+00  0.0000000e+00  0.0000000e+00  0.0000000e+00  0.0000000e+00  0.0000000e+00  0.0000000e+00  0.0000000e+00  0.0000000e+00  0.0000000e+00  0.0000000e+00  0.0000000e+00  0.0000000e+00  0.0000000e+00  0.0000000e+00  0.0000000e+00 -4.8560540e-10 -1.0176200e-04  2.2332550e-11 -3.1707500e-08 -3.4125150e-05  4.5271840e-10  1.4471160e-11  1.0744380e-04 -8.7797480e-11 -2.7692370e-06  2.1336260e-11  1.3708490e-11  7.2236060e-11  3.0821880e-11 -4.2554260e-12 -2.6612700e-11 -2.0894500e-11  3.1352320e-05 -3.5291660e-11  2.7476450e-10 -3.2818260e-11 -2.3500840e-11  1.8039840e-10 -9.9765170e-12  4.3130690e-11  1.2421430e-11  6.7363770e-10  1.1712620e-10  1.4894660e-04 -5.3265350e-11  3.3627800e-10  7.1017610e-05  6.0028230e-05  8.9473350e-12  2.1888720e-11 -2.7265200e-10 -8.0499570e-05  4.2209150e-12 -2.2513280e-10 -7.9669420e-12  4.8560540e-10  1.0176200e-04 -2.2332550e-11  3.1707500e-08  3.4125150e-05 -4.5271840e-10 -1.4471160e-11 -1.0744380e-04  8.7797480e-11  2.7692370e-06 -2.1336260e-11 -1.3708490e-11 -7.2236060e-11 -3.0821880e-11  4.2554260e-12  2.6612700e-11  2.0894500e-11 -3.1352320e-05  3.5291660e-11 -2.7476450e-10
  0.0000000e+00  0.0000000e+00  0.0000000e+00  0.0000000e+00  0.0000000e+00  0.0000000e+00  0.0000000e+00  0.0000000e+00  0.0000000e+00  0.0000000e+00  0.0000000e+00  0.0000000e+00  0.0000000e+00  0.0000000e+00  0.0000000e+00  0.0000000e+00  0.0000000e+00  0.0000000e+00  0.0000000e+00  0.0000000e+00  0.0000000e+00  1.1292980e-10 -1.1234610e-11 -2.1665410e-04 -2.2737370e-11  2.2889920e-12 -6.1162740e-11 -4.4818120e-05  1.4813290e-11  2.2871490e-10 -6.6686890e-12  8.9327230e-05 -1.1155090e-09 -2.5991650e-09 -2.7441030e-12  4.9124330e-11 -7.1977340e-05  2.6332190e-10 -7.1931590e-11 -9.5465200e-05  8.3115390e-11  7.0301440e-05  1.7549960e-09  2.0064860e-11 -6.2531040e-05  5.9113990e-08  2.6162450e-05  7.6559890e-12  7.2767530e-10  8.7094660e-12  3.9639830e-09 -6.9713140e-11  2.5110220e-12  8.7778020e-12 -1.3494000e-04  9.8071050e-05  6.2198640e-11 -6.4367310e-13  1.3823130e-10  1.8532620e-11  3.6569300e-05 -1.1292980e-10  1.1234610e-11  2.1665410e-04  2.2737370e-11 -2.2889920e-12  6.1162740e-11  4.4818120e-05 -1.4813290e-11 -2.2871490e-10  6.6686890e-12 -8.9327230e-05  1.1155090e-09  2.5991650e-09  2.7441030e-12 -4.9124330e-11  7.1977340e-05 -2.6332190e-10  7.1931590e-11  9.5465200e-05 -8.3115390e-11
  0.0000000e+00  0.0000000e+00  0.0000000e+00  0.0000000e+00  0.0000000e+00  0.0000000e+00  0.0000000e+00  0.0000000e+00  0.0000000e+00  0.0000000e+00  0.0000000e+00  0.0000000e+00  0.0000000e+00  0.0000000e+00  0.0000000e+00  0.0000000e+00  0.0000000e+00  0.0000000e+00  0.0000000e+00  0.0000000e+00  0.0000000e+00 -3.4296430e-11  1.5806780e-11  6.3218930e-05  5.3691500e-12  9.1619900e-12  1.5339700e-13 -8.0625690e-06 -1.2257980e-11  6.4424300e-10 -2.7454980e-11  2.8435890e-04 -1.0914050e-08 -3.3532410e-08  1.5587830e-12  2.8124020e-10 -4.4841690e-04  4.5416080e-09 -7.8380990e-11 -5.2942690e-05  1.4749940e-11 -2.3030300e-04  2.3670100e-08 -2.1671770e-10 -1.4728900e-04  1.4480950e-07  2.0565420e-04 -1.4031290e-10  8.9029360e-09 -3.1167660e-11  4.9094180e-08 -1.9978980e-10 -1.8108110e-11  2.7198890e-11  1.9521960e-07  6.1191250e-04  3.6648560e-10  5.1149140e-13 -1.8142150e-09  6.4517810e-11  5.1154950e-05  3.4296430e-11 -1.5806780e-11 -6.3218930e-05 -5.3691500e-12 -9.1619900e-12 -1.5339700e-13  8.0625690e-06  1.2257980e-11 -6.4424300e-10  2.7454980e-11 -2.8435890e-04  1.0914050e-08  3.3532410e-08 -1.5587830e-12 -2.8124020e-10  4.4841690e-04 -4.5416080e-09  7.8380990e-11  5.2942690e-05 -1.4749940e-11
  0.0000000e+00  0.0000000e+00  0.0000000e+00  0.0000000e+00  0.0000000e+00  0.0000000e+00  0.0000000e+00  0.0000000e+00  0.0000000e+00  0.0000000e+00  0.0000000e+00  0.0000000e+00  0.0000000e+00  0.0000000e+00  0.0000000e+00  0.0000000e+00  0.0000000e+00  0.0000000e+00  0.0000000e+00  0.0000000e+00  0.0000000e+00 -9.5804630e-13 -3.6568790e-11 -3.4714300e-09  5.4023590e-14 -3.0482130e-11  5.0627570e-12  9.0526460e-10  5.3170070e-11  6.9515420e-06  1.3386180e-10 -2.1978820e-08 -1.2591000e-04 -4.4175520e-04  1.4549560e-11  2.4717790e-11  3.4403900e-08  7.5720090e-05  2.0194990e-11  4.5826350e-09 -4.1597050e-12  1.8939740e-08  3.2666650e-04 -7.4570830e-12  1.0329260e-07  9.7208040e-05 -1.4160020e-08  3.5413290e-11  1.2784780e-04 -3.1429870e-10  6.4290840e-04  2.7379630e-11  2.0818870e-10  3.6135620e-11  6.5512080e-10 -4.6425040e-08  4.9377060e-12  3.0641010e-12 -2.7080170e-05  2.2500870e-11 -4.5479190e-09  9.5804630e-13  3.6568790e-11  3.4714300e-09 -5.4023590e-14  3.0482130e-11 -5.0627570e-12 -9.0526460e-10 -5.3170070e-11 -6.9515420e-06 -1.3386180e-10  2.1978820e-08  1.2591000e-04  4.4175520e-04 -1.4549560e-11 -2.4717790e-11 -3.4403900e-08 -7.5720090e-05 -2.0194990e-11 -4.5826350e-09  4.1597050e-12
  0.0000000e+00  0.0000000e+00  0.0000000e+00  0.0000000e+00  0.0000000e+00  0.0000000e+00  0.0000000e+00  0.0000000e+00  0.0000000e+00  0.0000000e+00  0.0000000e+00  0.0000000e+00  0.0000000e+00  0.0000000e+00  0.0000000e+00  0.0000000e+00  0.0000000e+00  0.0000000e+00  0.0000000e+00  0.0000000e+00  0.0000000e+00 -5.5016400e-13 -2.5197050e-11 -8.3519440e-11  1.6408970e-12 -6.1193520e-12 -4.0141700e-12  3.3770980e-11  1.7553070e-11  5.0894890e-06  2.2136530e-11 -3.5798400e-10  6.6304180e-06 -1.0429430e-04 -1.4134030e-11  2.0444680e-12  1.0327430e-09 -7.3194880e-05 -1.1471470e-13  9.0412520e-11 -2.9277710e-12 -4.1019240e-10 -2.0436150e-04 -5.1671240e-11  7.1745180e-08  7.5737310e-05  1.8021870e-10 -1.3305120e-12  4.6204160e-05 -6.9810100e-11  9.5136770e-05 -3.5766780e-12  2.3200380e-11  1.3423410e-11  2.8834140e-10 -9.9322440e-10  3.4327730e-12 -1.1435120e-11  5.3151140e-06  3.6372410e-12 -4.1997590e-10  5.5016400e-13  2.5197050e-11  8.3519440e-11 -1.6408970e-12  6.1193520e-12  4.0141700e-12 -3.3770980e-11 -1.7553070e-11 -5.0894890e-06 -2.2136530e-11  3.5798400e-10 -6.6304180e-06  1.0429430e-04  1.4134030e-11 -2.0444680e-12 -1.0327430e-09  7.3194880e-05  1.1471470e-13 -9.0412520e-11  2.9277710e-12
  0.0000000e+00  0.0000000e+00  0.0000000e+00  0.0000000e+00  0.0000000e+00  0.0000000e+00  0.0000000e+00  0.0000000e+00  0.0000000e+00  0.0000000e+00  0.0000000e+00  0.0000000e+00  0.0000000e+00  0.0000000e+00  0.0000000e+00  0.0000000e+00  0.0000000e+00  0.0000000e+00  0.0000000e+00  0.0000000e+00  0.0000000e+00 -5.7441290e-06  2.4804490e-11 -1.9902330e-11  7.5734630e-07 -6.3963710e-10 -3.5245920e-06 -6.9764540e-13 -2.6245390e-11 -5.0445530e-12  1.6072600e-13  2.4484140e-12 -8.6938940e-12  9.4040890e-11 -8.5070290e-06 -3.2088870e-06  1.1075780e-11  7.6464810e-11 -2.7483040e-10 -5.6896530e-11 -1.9154850e-05  3.0056230e-11  2.0566750e-10 -3.7681220e-05 -9.2346540e-12 -6.9443940e-11 -1.5958040e-11 -1.1516440e-05 -4.2726830e-11 -8.7021050e-12 -8.2675150e-11 -9.3679670e-06  2.1880640e-10 -1.8893120e-10 -2.1898560e-13 -2.0463890e-11  4.3632600e-06  5.6447800e-10 -6.4356930e-13  1.3217330e-06 -4.0191020e-11  5.7441290e-06 -2.4804490e-11  1.9902330e-11 -7.5734630e-07  6.3963710e-10  3.5245920e-06  6.9764540e-13  2.6245390e-11  5.0445530e-12 -1.6072600e-13 -2.4484140e-12  8.6938940e-12 -9.4040890e-11  8.5070290e-06  3.2088870e-06 -1.1075780e-11 -7.6464810e-11  2.7483040e-10  5.6896530e-11  1.9154850e-05
  0.0000000e+00  0.0000000e+00  0.0000000e+00  0.0000000e+00  0.0000000e+00  0.0000000e+00  0.0000000e+00  0.0000000e+00  0.0000000e+00  0.0000000e+00  0.0000000e+00  0.0000000e+00  0.0000000e+00  0.0000000e+00  0.0000000e+00  0.0000000e+00  0.0000000e+00  0.0000000e+00  0.0000000e+00  0.0000000e+00  0.0000000e+00  6.0319080e-12 -1.1253810e-05 -7.8227230e-12 -7.9572510e-09 -8.6009340e-06  2.7398710e-10  5.2051300e-12  5.3251330e-05 -4.6449120e-11 -9.6675910e-07  2.5189080e-11 -3.8183740e-11  3.8550300e-11  1.4385680e-10 -2.5971770e-11  4.6674570e-11  3.1964040e-12 -1.2815700e-04  1.7506890e-10 -4.1601260e-09 -1.1479540e-11 -7.0842690e-11 -1.0949810e-10 -5.1383170e-12  2.0583700e-11 -1.0555280e-11  5.4422520e-10  5.3690650e-11  9.2011770e-05 -3.8407430e-11  2.4129740e-10  1.5249310e-04 -9.6905870e-05  1.1516340e-11 -5.6546230e-11  1.0441790e-10  7.1924040e-06 -7.9950280e-11  2.1328010e-11 -1.0686510e-10 -6.0319080e-12  1.1253810e-05  7.8227230e-12  7.9572510e-09  8.6009340e-06 -2.7398710e-10 -5.2051300e-12 -5.3251330e-05  4.6449120e-11  9.6675910e-07 -2.5189080e-11  3.8183740e-11 -3.8550300e-11 -1.4385680e-10  2.5971770e-11 -4.6674570e-11 -3.1964040e-12  1.2815700e-04 -1.7506890e-10  4.1601260e-09
  0.0000000e+00  0.0000000e+00  0.0000000e+00  0.0000000e+00  0.0000000e+00  0.0000000e+00  0.0000000e+00  0.0000000e+00  0.0000000e+00  0.0000000e+00  0.0000000e+00  0.0000000e+00  0.0000000e+00  0.0000000e+00  0.0000000e+00  0.0000000e+00  0.0000000e+00  0.0000000e+00  0.0000000e+00  0.0000000e+00  0.0000000e+00  1.2632650e-10 -3.4821180e-11 -2.9393660e-05  6.1548470e-11 -6.4272420e-12  2.3405560e-10  3.3526400e-06  3.0446870e-11 -3.7889380e-11 -1.3621080e-12 -2.6892600e-05 -1.5862910e-10  1.1758120e-10 -1.5016800e-10  9.5837730e-11 -3.3327450e-05 -5.2816520e-10 -1.9388970e-11  3.4647100e-05  2.3895630e-09  2.6060560e-05  3.9951830e-10 -2.8209650e-11 -5.1070560e-06  4.3032140e-09  3.1587730e-05  5.0090040e-11 -3.2964430e-10  4.3522540e-11  2.9430950e-11 -1.2063470e-10  5.4834180e-11 -1.2906540e-11 -4.8297560e-05  1.4404010e-04 -5.4659680e-10 -6.8863790e-13  1.3011570e-09  2.5352390e-10  4.9666000e-04 -1.2632650e-10  3.4821180e-11  2.9393660e-05 -6.1548470e-11  6.4272420e-12 -2.3405560e-10 -3.3526400e-06 -3.0446870e-11  3.7889380e-11  1.3621080e-12  2.6892600e-05  1.5862910e-10 -1.1758120e-10  1.5016800e-10 -9.5837730e-11  3.3327450e-05  5.2816520e-10  1.9388970e-11 -3.4647100e-05 -2.3895630e-09
  0.0000000e+00  0.0000000e+00  0.0000000e+00  0.0000000e+00  0.0000000e+00  0.0000000e+00  0.0000000e+00  0.0000000e+00  0.0000000e+00  0.0000000e+00  0.0000000e+00  0.0000000e+00  0.0000000e+00  0.0000000e+00  0.0000000e+00  0.0000000e+00  0.0000000e+00  0.0000000e+00  0.0000000e+00  0.0000000e+00  0.0000000e+00 -2.1943480e-05  2.4940540e-10 -2.7203510e-10 -1.1022460e-05  1.0611710e-08 -4.5843990e-05 -9.4064960e-11  1.6866730e-10 -7.0448580e-13 -2.1611320e-11  7.0996960e-10 -3.4016540e-11 -1.8322800e-12  2.7751760e-05 -1.4045550e-05  3.1865590e-10 -2.2980200e-12 -1.0412640e-09  5.7051500e-10 -4.6208260e-04  1.4977950e-10  1.0672400e-11  1.0438320e-05 -1.0765800e-10 -3.4029370e-12 -6.9140020e-10 -2.0214250e-05 -2.3762890e-12 -1.3147880e-10  2.6360200e-11  2.6542080e-05 -4.6198810e-10  1.6840020e-10  2.8691550e-11 -2.1534540e-09  1.2394780e-04  1.9745430e-10  2.7894100e-11  2.0118900e-05 -6.0135590e-09  2.1943480e-05 -2.4940540e-10  2.7203510e-10  1.1022460e-05 -1.0611710e-08  4.5843990e-05  9.4064960e-11 -1.6866730e-10  7.0448580e-13  2.1611320e-11 -7.0996960e-10  3.4016540e-11  1.8322800e-12 -2.7751760e-05  1.4045550e-05 -3.1865590e-10  2.2980200e-12  1.0412640e-09 -5.7051500e-10  4.6208260e-04
  0.0000000e+00  0.0000000e+00  0.0000000e+00  0.0000000e+00  0.0000000e+00  0.0000000e+00  0.0000000e+00  0.0000000e+00  0.0000000e+00  0.0000000e+00  0.0000000e+00  0.0000000e+00  0.0000000e+00  0.0000000e+00  0.0000000e+00  0.0000000e+00  0.0000000e+00  0.0000000e+00  0.0000000e+00  0.0000000e+00  0.0000000e+00  3.5142630e-10 -2.6222680e-11 -6.0258190e-06  1.6872700e-10 -1.9889580e-12  7.1153790e-10 -1.0746860e-05  1.8463740e-11  1.0016000e-10  1.0791840e-12  5.0582240e-05 -3.0834160e-10  3.2460990e-10 -4.4715980e-10  1.9923250e-10  2.7449830e-05 -3.4626050e-10  2.4719360e-11  4.4044000e-05  7.3316160e-09  8.0332120e-07  8.1821640e-10 -2.1651250e-10 -4.4523650e-06  4.1203860e-09 -4.9907060e-05  3.9102530e-10  1.9022130e-10  1.3880470e-11 -2.5226610e-11 -4.5300970e-10 -1.4609230e-11  2.1640350e-11  1.7371610e-05 -1.6958920e-04 -2.0856990e-09 -1.2279740e-11 -1.4849330e-09 -6.9752280e-10 -5.3919540e-04 -3.5142630e-10  2.6222680e-11  6.0258190e-06 -1.6872700e-10  1.9889580e-12 -7.1153790e-10  1.0746860e-05 -1.8463740e-11 -1.0016000e-10 -1.0791840e-12 -5.0582240e-05  3.0834160e-10 -3.2460990e-10  4.4715980e-10 -1.9923250e-10 -2.7449830e-05  3.4626050e-10 -2.4719360e-11 -4.4044000e-05 -7.3316160e-09
  9.4532150e-10  4.6901030e-04  1.0356120e-11  1.3175440e-09  4.8765560e-05 -4.9237290e-13  2.0050230e-10 -9.8025100e-11 -6.0748470e-05  4.4704410e-10  5.2189070e-06  4.8560540e-10 -1.1292980e-10  3.4296430e-11  9.5804630e-13  5.5016400e-13  5.7441290e-06 -6.0319080e-12 -1.2632650e-10  2.1943480e-05 -3.5142630e-10  0.0000000e+00 -4.1016570e-10 -2.3727810e-09  3.1913470e-12 -2.9355740e-12 -7.1534260e-13  2.8456080e-10  7.3341650e-11  5.5099820e-05  2.8083540e-10  7.9871310e-10 -2.5897920e-04 -1.9723470e-04  2.0439110e-11  1.1733350e-11  1.0573260e-09  1.6467890e-04  6.4668890e-11  1.4575200e-09  1.8254170e-12  0.0000000e+00  4.8017890e-04 -9.4269950e-12 -1.0150440e-08 -1.0454200e-05 -6.8613890e-10 -1.8292560e-11 -1.1574470e-04  7.9051080e-11 -7.1952360e-06  2.0026360e-12 -8.1561520e-12 -1.2708810e-11 -2.1687560e-10  4.7417920e-11 -1.8882280e-12 -1.0601160e-10 -9.0702010e-06  8.8810440e-13  3.2732290e-10  0.0000000e+00  0.0000000e+00  0.0000000e+00  0.0000000e+00  0.0000000e+00  0.0000000e+00  0.0000000e+00  0.0000000e+00  0.0000000e+00  0.0000000e+00  0.0000000e+00  0.0000000e+00  0.0000000e+00  0.0000000e+00  0.0000000e+00  0.0000000e+00  0.0000000e+00  0.0000000e+00  0.0000000e+00  0.0000000e+00
  3.4762990e-04 -1.4357610e-09 -1.2432540e-10  4.0431030e-04  2.4482900e-10  1.9668590e-09  1.2727130e-04 -3.0609290e-12  5.1942140e-10  1.7809420e-04  4.9647730e-11  1.0176200e-04  1.1234610e-11 -1.5806780e-11  3.6568790e-11  2.5197050e-11 -2.4804490e-11  1.1253810e-05  3.4821180e-11 -2.4940540e-10  2.6222680e-11  4.1016570e-10  0.0000000e+00 -7.5070940e-04  6.3590610e-13  3.5641300e-12  1.6733650e-11 -1.3188980e-05  2.0846490e-12 -8.5179840e-11 -3.1675800e-11  3.6149100e-04 -1.1577190e-09  1.8585510e-09  1.2342950e-11  5.4833340e-11 -1.1369950e-04 -5.4733060e-10  1.7027500e-10  2.4706180e-04 -1.3428310e-10 -4.8017890e-04  0.0000000e+00 -2.4639140e-10  7.8863260e-06 -7.3630490e-09  1.0899630e-05 -2.2431920e-11  3.0053080e-10  8.4749890e-14  3.3855390e-11  2.8356770e-12 -1.3788070e-12 -1.5227640e-12 -7.6443020e-06  6.4203890e-06  6.6691530e-12  5.1740200e-12  8.1194460e-11 -4.5411480e-12  9.7740780e-06  0.0000000e+00  0.0000000e+00  0.0000000e+00  0.0000000e+00  0.0000000e+00  0.0000000e+00  0.0000000e+00  0.0000000e+00  0.0000000e+00  0.0000000e+00  0.0000000e+00  0.0000000e+00  0.0000000e+00  0.0000000e+00  0.0000000e+00  0.0000000e+00  0.0000000e+00  0.0000000e+00  0.0000000e+00  0.0000000e+00
 -3.2106290e-11  2.3726940e-10  3.3773470e-12 -6.6264060e-12  2.7026580e-11  2.8861910e-10 -1.0953520e-12  6.3495320e-05 -9.4990890e-11  2.0704310e-12 -2.1232910e-12 -2.2332550e-11  2.1665410e-04 -6.3218930e-05  3.4714300e-09  8.3519440e-11  1.9902330e-11  7.8227230e-12  2.9393660e-05  2.7203510e-10  6.0258190e-06  2.3727810e-09  7.5070940e-04  0.0000000e+00 -1.0435110e-09 -9.1423360e-07 -3.5447290e-10 -1.7632700e-11 -6.2962230e-05  2.2610700e-10 -3.1354210e-04 -3.3194280e-11 -2.0357570e-10 -1.4330950e-10 -1.4787570e-10  1.7828880e-09  2.0520180e-12  1.0544740e-10 -6.8806780e-06  4.6509340e-12 -7.9908820e-11  9.4269950e-12  2.4639140e-10  0.0000000e+00 -2.9727580e-12  1.9009110e-12 -6.6799600e-14  2.9948580e-10 -7.8345970e-12  5.6843110e-05  1.1855370e-11  1.0214270e-11  2.9638680e-05  4.1274860e-05  8.7905210e-12 -3.3041770e-12 -5.8118150e-10  2.1583280e-04  5.4789670e-11 -5.4093100e-12  1.1299470e-13  0.0000000e+00  0.0000000e+00  0.0000000e+00  0.0000000e+00  0.0000000e+00  0.0000000e+00  0.0000000e+00  0.0000000e+00  0.0000000e+00  0.0000000e+00  0.0000000e+00  0.0000000e+00  0.0000000e+00  0.0000000e+00  0.0000000e+00  0.0000000e+00  0.0000000e+00  0.0000000e+00  0.0000000e+00  0.0000000e+00
  1.0196560e-07 -7.9806360e-05 -3.9835870e-12 -1.5438230e-07  4.4675900e-04 -2.0835160e-11  4.1140550e-07  5.0010240e-11  6.6375770e-05  1.0382330e-07  3.8603760e-06  3.1707500e-08  2.2737370e-11 -5.3691500e-12 -5.4023590e-14 -1.6408970e-12 -7.5734630e-07  7.9572510e-09 -6.1548470e-11  1.1022460e-05 -1.6872700e-10 -3.1913470e-12 -6.3590610e-13  1.0435110e-09  0.0000000e+00 -3.7570580e-10 -3.7655020e-12  6.7026010e-07  3.8993470e-10  2.9162200e-04  2.0186080e-10  1.6271590e-07 -1.5790810e-04  7.8045410e-06 -9.1808610e-13  1.7048920e-12  4.8505260e-08 -1.6905890e-05 -4.9480340e-12 -3.6740130e-08  2.8602420e-12  1.0150440e-08 -7.8863260e-06  2.9727580e-12  0.0000000e+00  3.7834500e-04 -2.5047920e-07 -3.0903050e-11 -3.0981840e-04  2.2483990e-10  7.3283410e-06  3.6261580e-12 -1.7654670e-11 -1.8010120e-11 -1.8385230e-09  8.3446840e-09 -2.0209940e-12  1.9790240e-11  1.4767560e-05 -6.4727120e-12  1.7637060e-08  0.0000000e+00  0.0000000e+00  0.0000000e+00  0.0000000e+00  0.0000000e+00  0.0000000e+00  0.0000000e+00  0.0000000e+00  0.0000000e+00  0.0000000e+00  0.0000000e+00  0.0000000e+00  0.0000000e+00  0.0000000e+00  0.0000000e+00  0.0000000e+00  0.0000000e+00  0.0000000e+00  0.0000000e+00  0.0000000e+00
  1.0931130e-04  7.4919570e-08  1.7553640e-11 -1.6515360e-04 -4.1791030e-07  6.5943980e-09  4.3951180e-04  6.6449370e-12 -6.1015390e-08  1.1121800e-04 -3.5542680e-09  3.4125150e-05 -2.2889920e-12 -9.1619900e-12  3.0482130e-11  6.1193520e-12  6.3963710e-10  8.6009340e-06  6.4272420e-12 -1.0611710e-08  1.9889580e-12  2.9355740e-12 -3.5641300e-12  9.1423360e-07  3.7570580e-10  0.0000000e+00  1.0363220e-09  7.1207880e-04 -1.0149370e-10 -2.7580730e-07 -2.1820860e-11  1.7380650e-04  1.4733340e-07 -6.0669680e-09  3.6758860e-12 -6.0627250e-11  5.0134920e-05  1.5866150e-08 -3.5643300e-11 -3.9177970e-05  2.7049700e-11  1.0454200e-05  7.3630490e-09 -1.9009110e-12 -3.7834500e-04  0.0000000e+00 -2.6470670e-04  5.6540810e-10  2.9268880e-07  1.9446160e-13 -6.8626960e-09  2.9113740e-11 -3.2244180e-13  1.0683880e-12 -2.0636790e-06  8.8487040e-06  8.3384690e-12 -1.9433570e-12 -1.3685130e-08  1.6393360e-11  1.8847740e-05  0.0000000e+00  0.0000000e+00  0.0000000e+00  0.0000000e+00  0.0000000e+00  0.0000000e+00  0.0000000e+00  0.0000000e+00  0.0000000e+00  0.0000000e+00  0.0000000e+00  0.0000000e+00  0.0000000e+00  0.0000000e+00  0.0000000e+00  0.0000000e+00  0.0000000e+00  0.0000000e+00  0.0000000e+00  0.0000000e+00
 -1.3627290e-09  2.9208140e-05 -3.4757940e-12  1.1795640e-09  1.0166160e-04 -3.8762280e-12  2.0485430e-09 -5.4953470e-10 -4.7707300e-04 -1.0512590e-09 -2.2190260e-06 -4.5271840e-10  6.1162740e-11 -1.5339700e-13 -5.0627570e-12  4.0141700e-12  3.5245920e-06 -2.7398710e-10 -2.3405560e-10  4.5843990e-05 -7.1153790e-10  7.1534260e-13 -1.6733650e-11  3.5447290e-10  3.7655020e-12 -1.0363220e-09  0.0000000e+00 -2.5487390e-09 -3.8836430e-10 -6.8087740e-04 -1.1970420e-10  7.9038700e-10  1.2074150e-04 -2.2380550e-04  6.2837310e-12  1.0305400e-11  2.2299340e-09  8.4869730e-06 -1.0954750e-11  1.7830910e-10 -8.1549540e-12  6.8613890e-10 -1.0899630e-05  6.6799600e-14  2.5047920e-07  2.6470670e-04  0.0000000e+00  5.9229150e-11  3.7200210e-04 -4.1196380e-10 -6.9720490e-06 -7.9048880e-12 -2.0009980e-11 -1.6708830e-11 -3.3397680e-11  7.4047760e-11  2.2655560e-12  5.4782060e-11 -1.1973040e-05  8.3677880e-12  1.8372020e-10  0.0000000e+00  0.0000000e+00  0.0000000e+00  0.0000000e+00  0.0000000e+00  0.0000000e+00  0.0000000e+00  0.0000000e+00  0.0000000e+00  0.0000000e+00  0.0000000e+00  0.0000000e+00  0.0000000e+00  0.0000000e+00  0.0000000e+00  0.0000000e+00  0.0000000e+00  0.0000000e+00  0.0000000e+00  0.0000000e+00
 -6.7025460e-11  1.3207380e-11 -3.0506620e-10  2.5212640e-11 -3.8770390e-10  3.4050510e-11  4.3130670e-11 -2.6514670e-05  6.1337800e-10 -3.3003520e-11 -7.3664770e-12 -1.4471160e-11  4.4818120e-05  8.0625690e-06 -9.0526460e-10 -3.3770980e-11  6.9764540e-13 -5.2051300e-12 -3.3526400e-06  9.4064960e-11  1.0746860e-05 -2.8456080e-10  1.3188980e-05  1.7632700e-11 -6.7026010e-07 -7.1207880e-04  2.5487390e-09  0.0000000e+00  1.9574700e-04  6.0466480e-10  8.2029480e-05 -1.0127160e-11 -4.8773560e-11  3.0110540e-10  2.7645790e-11 -2.3233350e-09  4.1884240e-11 -2.3571880e-12 -5.4959840e-06 -2.3250610e-13  7.9463980e-12  1.8292560e-11  2.2431920e-11 -2.9948580e-10  3.0903050e-11 -5.6540810e-10 -5.9229150e-11  0.0000000e+00 -3.3247090e-10 -2.2962320e-05  2.2869380e-11  8.2817730e-11 -1.6063510e-05 -1.9889010e-05  2.7928590e-13  1.3143790e-12 -8.3721800e-11  4.0416110e-05  2.4678990e-11  1.1554020e-11  1.0483620e-12  0.0000000e+00  0.0000000e+00  0.0000000e+00  0.0000000e+00  0.0000000e+00  0.0000000e+00  0.0000000e+00  0.0000000e+00  0.0000000e+00  0.0000000e+00  0.0000000e+00  0.0000000e+00  0.0000000e+00  0.0000000e+00  0.0000000e+00  0.0000000e+00  0.0000000e+00  0.0000000e+00  0.0000000e+00  0.0000000e+00
 -2.8056920e-04 -3.2507020e-11 -9.3139440e-11  2.3660090e-04 -7.7110510e-10  3.2590940e-09  2.1888850e-04  6.0724800e-12  2.5033130e-09 -2.8985910e-04 -3.9786380e-13 -1.0744380e-04 -1.4813290e-11  1.2257980e-11 -5.3170070e-11 -1.7553070e-11  2.6245390e-11 -5.3251330e-05 -3.0446870e-11 -1.6866730e-10 -1.8463740e-11 -7.3341650e-11 -2.0846490e-12  6.2962230e-05 -3.8993470e-10  1.0149370e-10  3.8836430e-10 -1.9574700e-04  0.0000000e+00  4.0004740e-09  1.9167950e-13 -7.5240230e-05  3.7315260e-10  1.5103890e-09  1.8870820e-11 -4.5367130e-10  2.8122310e-04  5.9173600e-10  5.2440940e-11  3.5451600e-05 -4.4138650e-11  1.1574470e-04 -3.0053080e-10  7.8345970e-12  3.0981840e-04 -2.9268880e-07 -3.7200210e-04  3.3247090e-10  0.0000000e+00  1.8056900e-11  3.6397520e-11  2.2456430e-11  9.0053130e-13  6.7317710e-13 -6.8147620e-06  5.3185760e-06 -2.1588550e-12 -4.2818250e-12 -1.7998580e-11  4.1424070e-12  6.5550970e-08  0.0000000e+00  0.0000000e+00  0.0000000e+00  0.0000000e+00  0.0000000e+00  0.0000000e+00  0.0000000e+00  0.0000000e+00  0.0000000e+00  0.0000000e+00  0.0000000e+00  0.0000000e+00  0.0000000e+00  0.0000000e+00  0.0000000e+00  0.0000000e+00  0.0000000e+00  0.0000000e+00  0.0000000e+00  0.0000000e+00
  9.4569320e-10  5.8760400e-13 -6.0713070e-05 -2.1981770e-10  6.9398770e-12  3.0720010e-05 -7.2354730e-10  4.7803670e-12  1.4079420e-11  2.3491040e-10 -6.8006650e-12  8.7797480e-11 -2.2871490e-10 -6.4424300e-10 -6.9515420e-06 -5.0894890e-06  5.0445530e-12  4.6449120e-11  3.7889380e-11  7.0448580e-13 -1.0016000e-10 -5.5099820e-05  8.5179840e-11 -2.2610700e-10 -2.9162200e-04  2.7580730e-07  6.8087740e-04 -6.0466480e-10 -4.0004740e-09  0.0000000e+00 -7.1146040e-10  3.4041590e-10 -4.5362800e-12 -1.6568360e-11  2.0899880e-05 -3.1229270e-04 -4.7756500e-10 -9.4657410e-13  4.0978350e-11 -4.7411650e-11 -2.8899400e-06 -7.9051080e-11 -8.4749890e-14 -5.6843110e-05 -2.2483990e-10 -1.9446160e-13  4.1196380e-10  2.2962320e-05 -1.8056900e-11  0.0000000e+00  4.1526200e-12  1.9611810e-05  6.4085840e-11  1.6767990e-10  4.9199420e-12  1.7898460e-11 -4.2195250e-06 -1.6874530e-10  6.6824590e-12  4.2955650e-06  1.5320730e-12  0.0000000e+00  0.0000000e+00  0.0000000e+00  0.0000000e+00  0.0000000e+00  0.0000000e+00  0.0000000e+00  0.0000000e+00  0.0000000e+00  0.0000000e+00  0.0000000e+00  0.0000000e+00  0.0000000e+00  0.0000000e+00  0.0000000e+00  0.0000000e+00  0.0000000e+00  0.0000000e+00  0.0000000e+00  0.0000000e+00
 -1.5715200e-03 -8.5426570e-12 -4.7271730e-11 -1.0177710e-05 -2.3739620e-11 -8.6900290e-11 -6.5625410e-06 -9.4971780e-12  1.5147190e-11  1.2351210e-05 -1.3766760e-11  2.7692370e-06  6.6686890e-12  2.7454980e-11 -1.3386180e-10 -2.2136530e-11 -1.6072600e-13  9.6675910e-07  1.3621080e-12  2.1611320e-11 -1.0791840e-12 -2.8083540e-10  3.1675800e-11  3.1354210e-04 -2.0186080e-10  2.1820860e-11  1.1970420e-10 -8.2029480e-05 -1.9167950e-13  7.1146040e-10  0.0000000e+00 -7.9106550e-04  1.5532870e-09 -2.3234170e-10  8.7867510e-12 -2.3590570e-10  7.7910770e-05  9.9741800e-11  1.0298790e-11  3.8074780e-06 -1.8778510e-11  7.1952360e-06 -3.3855390e-11 -1.1855370e-11 -7.3283410e-06  6.8626960e-09  6.9720490e-06 -2.2869380e-11 -3.6397520e-11 -4.1526200e-12  0.0000000e+00  1.7548780e-10 -2.9708180e-11 -4.2258020e-11  2.0559640e-06 -4.8631240e-05 -5.6092140e-11  3.1181350e-12 -2.3943060e-11 -6.3129050e-12 -7.1860080e-06  0.0000000e+00  0.0000000e+00  0.0000000e+00  0.0000000e+00  0.0000000e+00  0.0000000e+00  0.0000000e+00  0.0000000e+00  0.0000000e+00  0.0000000e+00  0.0000000e+00  0.0000000e+00  0.0000000e+00  0.0000000e+00  0.0000000e+00  0.0000000e+00  0.0000000e+00  0.0000000e+00  0.0000000e+00  0.0000000e+00
 -8.7900220e-11 -8.1795180e-12  1.0390480e-10 -5.0334390e-13  1.7470830e-11  1.0162340e-10 -1.1478800e-12  3.8546320e-05 -2.9801350e-11 -2.2824660e-11 -1.7042680e-10 -2.1336260e-11 -8.9327230e-05 -2.8435890e-04  2.1978820e-08  3.5798400e-10 -2.4484140e-12 -2.5189080e-11  2.6892600e-05 -7.0996960e-10 -5.0582240e-05 -7.9871310e-10 -3.6149100e-04  3.3194280e-11 -1.6271590e-07 -1.7380650e-04 -7.9038700e-10  1.0127160e-11  7.5240230e-05 -3.4041590e-10  7.9106550e-04  0.0000000e+00  1.4845850e-10  1.0469620e-10 -4.1021410e-11  1.3105470e-09  1.1765200e-14 -3.5267430e-12  8.6602510e-06  1.2341990e-13 -1.6816940e-10 -2.0026360e-12 -2.8356770e-12 -1.0214270e-11 -3.6261580e-12 -2.9113740e-11  7.9048880e-12 -8.2817730e-11 -2.2456430e-11 -1.9611810e-05 -1.7548780e-10  0.0000000e+00  2.7282910e-04  4.1931200e-04 -1.1201550e-11 -2.8556580e-11  5.2544470e-10 -5.6856930e-05 -2.3829200e-11  1.1291800e-10 -4.2916140e-12  0.0000000e+00  0.0000000e+00  0.0000000e+00  0.0000000e+00  0.0000000e+00  0.0000000e+00  0.0000000e+00  0.0000000e+00  0.0000000e+00  0.0000000e+00  0.0000000e+00  0.0000000e+00  0.0000000e+00  0.0000000e+00  0.0000000e+00  0.0000000e+00  0.0000000e+00  0.0000000e+00  0.0000000e+00  0.0000000e+00
 -3.0836660e-10 -1.6368500e-12  6.7433760e-05  1.0419770e-11  7.5273690e-13 -4.0073760e-05  6.0502980e-10  1.0573870e-10  8.2894430e-12  2.0608170e-12  1.5866220e-11 -1.3708490e-11  1.1155090e-09  1.0914050e-08  1.2591000e-04 -6.6304180e-06  8.6938940e-12  3.8183740e-11  1.5862910e-10  3.4016540e-11  3.0834160e-10  2.5897920e-04  1.1577190e-09  2.0357570e-10  1.5790810e-04 -1.4733340e-07 -1.2074150e-04  4.8773560e-11 -3.7315260e-10  4.5362800e-12 -1.5532870e-09 -1.4845850e-10  0.0000000e+00  3.1439580e-11 -2.0230590e-05  5.6087090e-04  2.9112860e-10 -1.6973780e-12 -3.7405350e-10 -5.8036410e-11 -1.1165550e-04  8.1561520e-12  1.3788070e-12 -2.9638680e-05  1.7654670e-11  3.2244180e-13  2.0009980e-11  1.6063510e-05 -9.0053130e-13 -6.4085840e-11  2.9708180e-11 -2.7282910e-04  0.0000000e+00 -5.6447020e-10  1.6996140e-12 -2.4743780e-10  3.5283800e-04  9.3583220e-10  6.7305210e-11  5.1486480e-05 -4.1859010e-11  0.0000000e+00  0.0000000e+00  0.0000000e+00  0.0000000e+00  0.0000000e+00  0.0000000e+00  0.0000000e+00  0.0000000e+00  0.0000000e+00  0.0000000e+00  0.0000000e+00  0.0000000e+00  0.0000000e+00  0.0000000e+00  0.0000000e+00  0.0000000e+00  0.0000000e+00  0.0000000e+00  0.0000000e+00  0.0000000e+00
 -2.0827610e-10 -1.1340160e-13  5.6780550e-05 -5.6070830e-12  1.2797100e-12 -2.7051320e-05  4.1036220e-10  1.7904940e-10  3.3545530e-12 -4.1170350e-11  1.5804370e-11 -7.2236060e-11  2.5991650e-09  3.3532410e-08  4.4175520e-04  1.0429430e-04 -9.4040890e-11 -3.8550300e-11 -1.1758120e-10  1.8322800e-12 -3.2460990e-10  1.9723470e-04 -1.8585510e-09  1.4330950e-10 -7.8045410e-06  6.0669680e-09  2.2380550e-04 -3.0110540e-10 -1.5103890e-09  1.6568360e-11  2.3234170e-10 -1.0469620e-10 -3.1439580e-11  0.0000000e+00  3.6187320e-05 -5.3859130e-04 -2.8739630e-10 -8.8633170e-12  2.5149700e-10  4.6705860e-11  9.2416180e-05  1.2708810e-11  1.5227640e-12 -4.1274860e-05  1.8010120e-11 -1.0683880e-12  1.6708830e-11  1.9889010e-05 -6.7317710e-13 -1.6767990e-10  4.2258020e-11 -4.1931200e-04  5.6447020e-10  0.0000000e+00  4.0197670e-13  1.9919140e-10 -3.3010410e-04 -8.5768660e-10 -6.8860550e-11 -6.3068210e-05  7.4631520e-11  0.0000000e+00  0.0000000e+00  0.0000000e+00  0.0000000e+00  0.0000000e+00  0.0000000e+00  0.0000000e+00  0.0000000e+00  0.0000000e+00  0.0000000e+00  0.0000000e+00  0.0000000e+00  0.0000000e+00  0.0000000e+00  0.0000000e+00  0.0000000e+00  0.0000000e+00  0.0000000e+00  0.0000000e+00  0.0000000e+00
 -1.5854910e-10  6.5684230e-06  8.0421200e-12 -2.2035840e-10 -1.1224730e-06  9.4487590e-13  4.5424460e-11 -9.4158150e-12 -7.6829900e-06 -5.5305950e-11  2.7971620e-06 -3.0821880e-11  2.7441030e-12 -1.5587830e-12 -1.4549560e-11  1.4134030e-11  8.5070290e-06 -1.4385680e-10  1.5016800e-10 -2.7751760e-05  4.4715980e-10 -2.0439110e-11 -1.2342950e-11  1.4787570e-10  9.1808610e-13 -3.6758860e-12 -6.2837310e-12 -2.7645790e-11 -1.8870820e-11 -2.0899880e-05 -8.7867510e-12  4.1021410e-11  2.0230590e-05 -3.6187320e-05  0.0000000e+00  1.4691020e-11  3.9804840e-10 -1.3735210e-04 -2.8909740e-11 -3.0058390e-10  6.8569920e-13  2.1687560e-10  7.6443020e-06 -8.7905210e-12  1.8385230e-09  2.0636790e-06  3.3397680e-11 -2.7928590e-13  6.8147620e-06 -4.9199420e-12 -2.0559640e-06  1.1201550e-11 -1.6996140e-12 -4.0197670e-13  0.0000000e+00  1.9453020e-13  8.0261300e-12  4.5372270e-12 -1.0570130e-06 -1.1127700e-11  2.3505580e-10  0.0000000e+00  0.0000000e+00  0.0000000e+00  0.0000000e+00  0.0000000e+00  0.0000000e+00  0.0000000e+00  0.0000000e+00  0.0000000e+00  0.0000000e+00  0.0000000e+00  0.0000000e+00  0.0000000e+00  0.0000000e+00  0.0000000e+00  0.0000000e+00  0.0000000e+00  0.0000000e+00  0.0000000e+00  0.0000000e+00
  2.0895720e-09  4.1545440e-06 -2.5135230e-12  4.2305970e-12  9.2945710e-07  1.9250980e-12  1.8598440e-11  3.0917180e-12  7.0501890e-06  1.0295500e-12 -4.8846330e-05  4.2554260e-12 -4.9124330e-11 -2.8124020e-10 -2.4717790e-11 -2.0444680e-12  3.2088870e-06  2.5971770e-11 -9.5837730e-11  1.4045550e-05 -1.9923250e-10 -1.1733350e-11 -5.4833340e-11 -1.7828880e-09 -1.7048920e-12  6.0627250e-11 -1.0305400e-11  2.3233350e-09  4.5367130e-10  3.1229270e-04  2.3590570e-10 -1.3105470e-09 -5.6087090e-04  5.3859130e-04 -1.4691020e-11  0.0000000e+00 -5.7417180e-10 -3.4566750e-05 -4.1908600e-11 -1.9915080e-11 -2.9906250e-12 -4.7417920e-11 -6.4203890e-06  3.3041770e-12 -8.3446840e-09 -8.8487040e-06 -7.4047760e-11 -1.3143790e-12 -5.3185760e-06 -1.7898460e-11  4.8631240e-05  2.8556580e-11  2.4743780e-10 -1.9919140e-10 -1.9453020e-13  0.0000000e+00  1.7332750e-11  1.1006910e-11 -3.4051680e-06  8.1038980e-12 -7.0569000e-11  0.0000000e+00  0.0000000e+00  0.0000000e+00  0.0000000e+00  0.0000000e+00  0.0000000e+00  0.0000000e+00  0.0000000e+00  0.0000000e+00  0.0000000e+00  0.0000000e+00  0.0000000e+00  0.0000000e+00  0.0000000e+00  0.0000000e+00  0.0000000e+00  0.0000000e+00  0.0000000e+00  0.0000000e+00  0.0000000e+00
 -3.4730900e-13  7.9755050e-13 -6.7167600e-10  3.8275630e-12  1.3715500e-12  5.8444380e-11 -7.6031240e-13  5.9984550e-06  7.0559600e-12  1.6977280e-11  6.5531090e-11  2.6612700e-11  7.1977340e-05  4.4841690e-04 -3.4403900e-08 -1.0327430e-09 -1.1075780e-11 -4.6674570e-11  3.3327450e-05 -3.1865590e-10 -2.7449830e-05 -1.0573260e-09  1.1369950e-04 -2.0520180e-12 -4.8505260e-08 -5.0134920e-05 -2.2299340e-09 -4.1884240e-11 -2.8122310e-04  4.7756500e-10 -7.7910770e-05 -1.1765200e-14 -2.9112860e-10  2.8739630e-10 -3.9804840e-10  5.7417180e-10  0.0000000e+00 -1.9108380e-11  3.7000270e-05 -4.5880180e-11  7.1557840e-10  1.8882280e-12 -6.6691530e-12  5.8118150e-10  2.0209940e-12 -8.3384690e-12 -2.2655560e-12  8.3721800e-11  2.1588550e-12  4.2195250e-06  5.6092140e-11 -5.2544470e-10 -3.5283800e-04  3.3010410e-04 -8.0261300e-12 -1.7332750e-11  0.0000000e+00 -2.6888020e-05 -1.6368640e-11  2.5506290e-10 -2.2807840e-11  0.0000000e+00  0.0000000e+00  0.0000000e+00  0.0000000e+00  0.0000000e+00  0.0000000e+00  0.0000000e+00  0.0000000e+00  0.0000000e+00  0.0000000e+00  0.0000000e+00  0.0000000e+00  0.0000000e+00  0.0000000e+00  0.0000000e+00  0.0000000e+00  0.0000000e+00  0.0000000e+00  0.0000000e+00  0.0000000e+00
  1.5128920e-11 -5.4556960e-12  2.1408460e-04  6.5039330e-11  2.3614990e-12  2.5462400e-05 -3.7479100e-10 -7.4147360e-11 -4.0389940e-13  2.0027890e-11 -3.1898310e-12  2.0894500e-11 -2.6332190e-10 -4.5416080e-09 -7.5720090e-05  7.3194880e-05 -7.6464810e-11 -3.1964040e-12  5.2816520e-10  2.2980200e-12  3.4626050e-10 -1.6467890e-04  5.4733060e-10 -1.0544740e-10  1.6905890e-05 -1.5866150e-08 -8.4869730e-06  2.3571880e-12 -5.9173600e-10  9.4657410e-13 -9.9741800e-11  3.5267430e-12  1.6973780e-12  8.8633170e-12  1.3735210e-04  3.4566750e-05  1.9108380e-11  0.0000000e+00 -1.7100000e-10 -6.1497800e-13 -2.8701770e-05  1.0601160e-10 -5.1740200e-12 -2.1583280e-04 -1.9790240e-11  1.9433570e-12 -5.4782060e-11 -4.0416110e-05  4.2818250e-12  1.6874530e-10 -3.1181350e-12  5.6856930e-05 -9.3583220e-10  8.5768660e-10 -4.5372270e-12 -1.1006910e-11  2.6888020e-05  0.0000000e+00 -5.9904780e-11 -8.5620870e-05  4.0264680e-11  0.0000000e+00  0.0000000e+00  0.0000000e+00  0.0000000e+00  0.0000000e+00  0.0000000e+00  0.0000000e+00  0.0000000e+00  0.0000000e+00  0.0000000e+00  0.0000000e+00  0.0000000e+00  0.0000000e+00  0.0000000e+00  0.0000000e+00  0.0000000e+00  0.0000000e+00  0.0000000e+00  0.0000000e+00  0.0000000e+00
  1.4051230e-05  5.8069260e-11  7.1649030e-11 -3.4668570e-05 -1.2325550e-10 -1.3445130e-10 -9.4465700e-06  8.2428870e-12  7.9388260e-11 -3.1563910e-05  1.3126130e-11 -3.1352320e-05  7.1931590e-11  7.8380990e-11 -2.0194990e-11  1.1471470e-13  2.7483040e-10  1.2815700e-04  1.9388970e-11  1.0412640e-09 -2.4719360e-11 -6.4668890e-11 -1.7027500e-10  6.8806780e-06  4.9480340e-12  3.5643300e-11  1.0954750e-11  5.4959840e-06 -5.2440940e-11 -4.0978350e-11 -1.0298790e-11 -8.6602510e-06  3.7405350e-10 -2.5149700e-10  2.8909740e-11  4.1908600e-11 -3.7000270e-05  1.7100000e-10  0.0000000e+00 -1.7719150e-05 -8.3986520e-11  9.0702010e-06 -8.1194460e-11 -5.4789670e-11 -1.4767560e-05  1.3685130e-08  1.1973040e-05 -2.4678990e-11  1.7998580e-11 -6.6824590e-12  2.3943060e-11  2.3829200e-11 -6.7305210e-11  6.8860550e-11  1.0570130e-06  3.4051680e-06  1.6368640e-11  5.9904780e-11  0.0000000e+00  8.4427770e-11  1.4420280e-04  0.0000000e+00  0.0000000e+00  0.0000000e+00  0.0000000e+00  0.0000000e+00  0.0000000e+00  0.0000000e+00  0.0000000e+00  0.0000000e+00  0.0000000e+00  0.0000000e+00  0.0000000e+00  0.0000000e+00  0.0000000e+00  0.0000000e+00  0.0000000e+00  0.0000000e+00  0.0000000e+00  0.0000000e+00  0.0000000e+00
 -1.4218230e-11  2.7458300e-11 -1.2931480e-11  2.8079830e-11  1.1958990e-12  1.7740650e-11  8.3457710e-12  4.6950690e-06  2.8084480e-11  5.3350160e-11  1.6231990e-11  3.5291660e-11  9.5465200e-05  5.2942690e-05 -4.5826350e-09 -9.0412520e-11  5.6896530e-11 -1.7506890e-10 -3.4647100e-05 -5.7051500e-10 -4.4044000e-05 -1.4575200e-09 -2.4706180e-04 -4.6509340e-12  3.6740130e-08  3.9177970e-05 -1.7830910e-10  2.3250610e-13 -3.5451600e-05  4.7411650e-11 -3.8074780e-06 -1.2341990e-13  5.8036410e-11 -4.6705860e-11  3.0058390e-10  1.9915080e-11  4.5880180e-11  6.1497800e-13  1.7719150e-05  0.0000000e+00  2.4171960e-12 -8.8810440e-13  4.5411480e-12  5.4093100e-12  6.4727120e-12 -1.6393360e-11 -8.3677880e-12 -1.1554020e-11 -4.1424070e-12 -4.2955650e-06  6.3129050e-12 -1.1291800e-10 -5.1486480e-05  6.3068210e-05  1.1127700e-11 -8.1038980e-12 -2.5506290e-10  8.5620870e-05 -8.4427770e-11  0.0000000e+00 -2.0608870e-10  0.0000000e+00  0.0000000e+00  0.0000000e+00  0.0000000e+00  0.0000000e+00  0.0000000e+00  0.0000000e+00  0.0000000e+00  0.0000000e+00  0.0000000e+00  0.0000000e+00  0.0000000e+00  0.0000000e+00  0.0000000e+00  0.0000000e+00  0.0000000e+00  0.0000000e+00  0.0000000e+00  0.0000000e+00  0.0000000e+00
  1.2626360e-10  2.3377990e-05 -2.6172100e-13  2.8713920e-11  3.8339250e-06 -9.4913170e-13  6.4501630e-11  4.1292460e-11  4.3919100e-05 -5.0233740e-10  2.4903680e-06 -2.7476450e-10 -8.3115390e-11 -1.4749940e-11  4.1597050e-12  2.9277710e-12  1.9154850e-05  4.1601260e-09 -2.3895630e-09  4.6208260e-04 -7.3316160e-09 -1.8254170e-12  1.3428310e-10  7.9908820e-11 -2.8602420e-12 -2.7049700e-11  8.1549540e-12 -7.9463980e-12  4.4138650e-11  2.8899400e-06  1.8778510e-11  1.6816940e-10  1.1165550e-04 -9.2416180e-05 -6.8569920e-13  2.9906250e-12 -7.1557840e-10  2.8701770e-05  8.3986520e-11 -2.4171960e-12  0.0000000e+00 -3.2732290e-10 -9.7740780e-06 -1.1299470e-13 -1.7637060e-08 -1.8847740e-05 -1.8372020e-10 -1.0483620e-12 -6.5550970e-08 -1.5320730e-12  7.1860080e-06  4.2916140e-12  4.1859010e-11 -7.4631520e-11 -2.3505580e-10  7.0569000e-11  2.2807840e-11 -4.0264680e-11 -1.4420280e-04  2.0608870e-10  0.0000000e+00  0.0000000e+00  0.0000000e+00  0.0000000e+00  0.0000000e+00  0.0000000e+00  0.0000000e+00  0.0000000e+00  0.0000000e+00  0.0000000e+00  0.0000000e+00  0.0000000e+00  0.0000000e+00  0.0000000e+00  0.0000000e+00  0.0000000e+00  0.0000000e+00  0.0000000e+00  0.0000000e+00  0.0000000e+00  0.0000000e+00
  1.5606230e-11  4.0893450e-10 -2.3414380e-09  7.9289330e-13  4.3820520e-11  2.8637650e-10 -3.1290670e-12  6.2931230e-06 -2.4960000e-11  7.5607280e-12  2.7426710e-10  3.2818260e-11 -7.0301440e-05  2.3030300e-04 -1.8939740e-08  4.1019240e-10 -3.0056230e-11  1.1479540e-11 -2.6060560e-05 -1.4977950e-10 -8.0332120e-07  0.0000000e+00  4.8017890e-04 -9.4269950e-12 -1.0150440e-08 -1.0454200e-05 -6.8613890e-10 -1.8292560e-11 -1.1574470e-04  7.9051080e-11 -7.1952360e-06  2.0026360e-12 -8.1561520e-12 -1.2708810e-11 -2.1687560e-10  4.7417920e-11 -1.8882280e-12 -1.0601160e-10 -9.0702010e-06  8.8810440e-13  3.2732290e-10  0.0000000e+00  0.0000000e+00  0.0000000e+00  0.0000000e+00  0.0000000e+00  0.0000000e+00  0.0000000e+00  0.0000000e+00  0.0000000e+00  0.0000000e+00  0.0000000e+00  0.0000000e+00  0.0000000e+00  0.0000000e+00  0.0000000e+00  0.0000000e+00  0.0000000e+00  0.0000000e+00  0.0000000e+00  0.0000000e+00  0.0000000e+00  4.8017890e-04 -9.4269950e-12 -1.0150440e-08 -1.0454200e-05 -6.8613890e-10 -1.8292560e-11 -1.1574470e-04  7.9051080e-11 -7.1952360e-06  2.0026360e-12 -8.1561520e-12 -1.2708810e-11 -2.1687560e-10  4.7417920e-11 -1.8882280e-12 -1.0601160e-10 -9.0702010e-06  8.8810440e-13  3.2732290e-10
  1.3956240e-11  3.5741380e-12 -7.7077180e-04 -1.8834950e-10  4.5898730e-12  7.9284130e-05 -1.1968340e-09 -2.6215420e-10  2.0596110e-12 -3.7638760e-11 -1.1948260e-11  2.3500840e-11 -1.7549960e-09 -2.3670100e-08 -3.2666650e-04  2.0436150e-04 -2.0566750e-10  7.0842690e-11 -3.9951830e-10 -1.0672400e-11 -8.1821640e-10 -4.8017890e-04  0.0000000e+00 -2.4639140e-10  7.8863260e-06 -7.3630490e-09  1.0899630e-05 -2.2431920e-11  3.0053080e-10  8.4749890e-14  3.3855390e-11  2.8356770e-12 -1.3788070e-12 -1.5227640e-12 -7.6443020e-06  6.4203890e-06  6.6691530e-12  5.1740200e-12  8.1194460e-11 -4.5411480e-12  9.7740780e-06  0.0000000e+00  0.0000000e+00  0.0000000e+00  0.0000000e+00  0.0000000e+00  0.0000000e+00  0.0000000e+00  0.0000000e+00  0.0000000e+00  0.0000000e+00  0.0000000e+00  0.0000000e+00  0.0000000e+00  0.0000000e+00  0.0000000e+00  0.0000000e+00  0.0000000e+00  0.0000000e+00  0.0000000e+00  0.0000000e+00 -4.8017890e-04  0.0000000e+00 -2.4639140e-10  7.8863260e-06 -7.3630490e-09  1.0899630e-05 -2.2431920e-11  3.0053080e-10  8.4749890e-14  3.3855390e-11  2.8356770e-12 -1.3788070e-12 -1.5227640e-12 -7.6443020e-06  6.4203890e-06  6.6691530e-12  5.1740200e-12  8.1194460e-11 -4.5411480e-12  9.7740780e-06
  2.5368530e-10 -7.5522550e-04 -2.4754250e-12 -1.4539580e-10 -7.8395060e-05  5.1593440e-12  2.9591350e-10  4.9987530e-11  5.3654030e-05  1.2967660e-10 -3.7253830e-04 -1.8039840e-10 -2.0064860e-11  2.1671770e-10  7.4570830e-12  5.1671240e-11  3.7681220e-05  1.0949810e-10  2.8209650e-11 -1.0438320e-05  2.1651250e-10  9.4269950e-12  2.4639140e-10  0.0000000e+00 -2.9727580e-12  1.9009110e-12 -6.6799600e-14  2.9948580e-10 -7.8345970e-12  5.6843110e-05  1.1855370e-11  1.0214270e-11  2.9638680e-05  4.1274860e-05  8.7905210e-12 -3.3041770e-12 -5.8118150e-10  2.1583280e-04  5.4789670e-11 -5.4093100e-12  1.1299470e-13  0.0000000e+00  0.0000000e+00  0.0000000e+00  0.0000000e+00  0.0000000e+00  0.0000000e+00  0.0000000e+00  0.0000000e+00  0.0000000e+00  0.0000000e+00  0.0000000e+00  0.0000000e+00  0.0000000e+00  0.0000000e+00  0.0000000e+00  0.0000000e+00  0.0000000e+00  0.0000000e+00  0.0000000e+00  0.0000000e+00  9.4269950e-12  2.4639140e-10  0.0000000e+00 -2.9727580e-12  1.9009110e-12 -6.6799600e-14  2.9948580e-10 -7.8345970e-12  5.6843110e-05  1.1855370e-11  1.0214270e-11  2.9638680e-05  4.1274860e-05  8.7905210e-12 -3.3041770e-12 -5.8118150e-10  2.1583280e-04  5.4789670e-11 -5.4093100e-12  1.1299470e-13
 -5.4958120e-12 -1.8579100e-11  5.2941990e-08  4.2197650e-13  4.2790290e-10  6.7668310e-07 -1.9949610e-11  2.7807400e-04 -3.9612450e-10  1.9490320e-11  1.5073220e-10  9.9765170e-12  6.2531040e-05  1.4728900e-04 -1.0329260e-07 -7.1745180e-08  9.2346540e-12  5.1383170e-12  5.1070560e-06  1.0765800e-10  4.4523650e-06  1.0150440e-08 -7.8863260e-06  2.9727580e-12  0.0000000e+00  3.7834500e-04 -2.5047920e-07 -3.0903050e-11 -3.0981840e-04  2.2483990e-10  7.3283410e-06  3.6261580e-12 -1.7654670e-11 -1.8010120e-11 -1.8385230e-09  8.3446840e-09 -2.0209940e-12  1.9790240e-11  1.4767560e-05 -6.4727120e-12  1.7637060e-08  0.0000000e+00  0.0000000e+00  0.0000000e+00  0.0000000e+00  0.0000000e+00  0.0000000e+00  0.0000000e+00  0.0000000e+00  0.0000000e+00  0.0000000e+00  0.0000000e+00  0.0000000e+00  0.0000000e+00  0.0000000e+00  0.0000000e+00  0.0000000e+00  0.0000000e+00  0.0000000e+00  0.0000000e+00  0.0000000e+00  1.0150440e-08 -7.8863260e-06  2.9727580e-12  0.0000000e+00  3.7834500e-04 -2.5047920e-07 -3.0903050e-11 -3.0981840e-04  2.2483990e-10  7.3283410e-06  3.6261580e-12 -1.7654670e-11 -1.8010120e-11 -1.8385230e-09  8.3446840e-09 -2.0209940e-12  1.9790240e-11  1.4767560e-05 -6.4727120e-12  1.7637060e-08
[truncated: 2,078,617 more chars]
